# Supplementary material for: 2-Chloro-N-(4-nitro­benzo­yl)benzene­sulfonamide
Source: Acta Crystallogr Sect E Struct Rep Online. 2011 Mar 19;67(Pt 4):o930. doi: 10.1107/S1600536811009913 (PMC3100054; doi:10.1107/S1600536811009913)
Supplement: Supplementary file 2 [file e-67-0o930-Isup2.hkl]

# 
# h,k,l, Fc-squared, Fo-squared, sigma(Fo-squared) and status flag 
# 
data_I
_shelx_title ' DAS54 P21' 
_shelx_refln_list_code          4 
_shelx_F_calc_maximum       97.27 
_exptl_crystal_F_000       348.00 
_reflns_d_resolution_high  0.8000 
 
loop_ 
 _symmetry_equiv_pos_as_xyz 
 'x, y, z' 
 '-x, y+1/2, -z' 
 
_cell_length_a    11.0970 
_cell_length_b     5.3063 
_cell_length_c    12.3190 
_cell_angle_alpha  90.000 
_cell_angle_beta  104.240 
_cell_angle_gamma  90.000 
 
_shelx_F_squared_multiplier     1.000 
 
loop_ 
 _refln_index_h 
 _refln_index_k 
 _refln_index_l 
 _refln_F_squared_calc 
 _refln_F_squared_meas 
 _refln_F_squared_sigma 
 _refln_observed_status 
   4  -4   0       97.24       95.03      2.60 o 
   5  -4   0      321.75      314.26      4.79 o 
   6  -4   0      128.01      125.03      3.42 o 
   7  -4   0       81.59       79.41      3.10 o 
   8  -4   0       26.54       31.43      2.69 o 
   9  -4   0        4.54        8.25      2.26 o 
  10  -4   0       29.58       35.12      3.31 o 
   1  -3   0      352.91      363.92      3.18 o 
   2  -3   0      393.40      377.66      3.65 o 
   3  -3   0      761.69      707.82      5.49 o 
   4  -3   0      134.03      127.78      2.75 o 
   5  -3   0      259.35      251.23      4.04 o 
   6  -3   0      391.48      386.45      5.29 o 
   7  -3   0       79.59       70.14      2.73 o 
   8  -3   0      106.94       99.09      3.35 o 
   9  -3   0      263.96      271.95      5.50 o 
  10  -3   0        8.88        9.26      2.28 o 
  11  -3   0       44.05       48.05      3.41 o 
   0  -2   0     1507.01     1504.39      4.46 o 
   1  -2   0       21.08       23.94      0.92 o 
   2  -2   0     1103.25     1098.70      5.59 o 
   3  -2   0      436.21      451.75      4.12 o 
   4  -2   0      965.71      973.38      6.50 o 
   5  -2   0      952.78      867.15      6.61 o 
   6  -2   0     1040.89      955.93      7.61 o 
   7  -2   0      136.14      129.13      3.32 o 
   8  -2   0      439.11      416.36      5.93 o 
   9  -2   0       57.55       49.88      2.64 o 
  10  -2   0       12.46       10.93      2.09 o 
  11  -2   0       53.64       63.02      3.54 o 
  12  -2   0       36.47       47.89      3.59 o 
   1  -1   0     1955.39     1948.12      5.31 o 
   2  -1   0     8071.31     7758.28     51.72 o 
   3  -1   0     3163.52     3121.18      9.46 o 
   4  -1   0      538.09      508.64      4.36 o 
   5  -1   0       36.39       35.16      1.64 o 
   6  -1   0      271.93      250.54      3.80 o 
   7  -1   0       69.40       69.74      2.49 o 
   8  -1   0      369.43      345.51      5.30 o 
   9  -1   0      179.52      170.39      4.14 o 
  10  -1   0       20.87       20.02      2.42 o 
  11  -1   0       77.94       85.75      3.79 o 
  12  -1   0        6.64        6.91      2.39 o 
  13  -1   0       10.07       11.01      3.05 o 
   2   0   0       27.11       28.01      0.85 o 
   3   0   0     1355.55     1334.19      5.44 o 
   4   0   0       92.72       89.07      1.77 o 
   5   0   0       80.52       83.24      2.00 o 
   6   0   0     1886.13     1912.98      9.51 o 
   7   0   0       42.48       49.46      2.17 o 
   8   0   0      113.87      108.12      3.05 o 
   9   0   0       29.17       30.20      2.34 o 
  10   0   0      130.69      146.47      4.21 o 
  11   0   0       86.46      106.41      4.08 o 
  12   0   0        7.57       11.12      2.91 o 
  13   0   0        5.96        8.32      2.93 o 
   1   1   0     1925.14     1965.65      9.70 o 
   2   1   0     8058.93     7421.85     12.53 o 
   3   1   0     3092.90     3074.11     24.88 o 
   4   1   0      534.03      512.88     19.89 o 
   5   1   0       35.13       36.88      2.01 o 
   6   1   0      272.38      297.43      3.72 o 
   7   1   0       68.09       85.82      2.55 o 
   8   1   0      370.30      427.69      5.56 o 
   9   1   0      187.02      221.09      4.51 o 
  10   1   0       21.12       26.95      2.47 o 
   0   2   0     1554.78     1518.89      5.09 o 
   1   2   0       21.69       22.30      0.53 o 
   2   2   0     1103.59     1096.39      7.67 o 
   3   2   0      434.97      465.82      8.25 o 
   4   2   0      951.96      996.22      3.86 o 
   5   2   0      935.33      914.43      6.46 o 
   6   2   0     1045.46      962.08      6.85 o 
   7   2   0      136.31      129.36      2.78 o 
   1   3   0      341.23      366.06      2.76 o 
   2   3   0      405.64      403.83      3.33 o 
   3   3   0      773.00      752.22     11.13 o 
   4   3   0      135.99      132.27      2.10 o 
   5   3   0      255.93      255.46      4.73 o 
   6   3   0      387.81      386.61      5.28 o 
   7   3   0       78.61       70.21      2.50 o 
   8   3   0      105.28      110.21      3.07 o 
   0   4   0      822.81      770.81      7.27 o 
   1   4   0      588.43      572.25      5.60 o 
   2   4   0        1.50        2.02      0.83 o 
   3   4   0        0.94        0.67      0.78 o 
   4   4   0       96.92       96.62      2.27 o 
   5   4   0      324.80      320.68     10.74 o 
   6   4   0      130.62      132.17      8.06 o 
   7   4   0       82.26       80.35      6.68 o 
   8   4   0       25.72       24.83      1.66 o 
   1   5   0       43.08       42.60      1.76 o 
   2   5   0      121.28      113.05      4.87 o 
   3   5   0      380.75      383.18      6.34 o 
   4   5   0       93.01       94.51      3.56 o 
   5   5   0       12.68       10.51      1.35 o 
   6   5   0       13.79       13.62      3.73 o 
   7   5   0       34.38       38.14      5.92 o 
   8   5   0       33.48       32.22      2.68 o 
   0   6   0       68.64       70.20      3.07 o 
   1   6   0       23.65       23.78      1.68 o 
   2   6   0       22.95       23.87      2.56 o 
   3   6   0        0.08       -0.32      1.70 o 
   4   6   0       40.69       37.98      2.70 o 
   5   6   0       98.74       94.40      3.74 o 
 -10  -4   1       80.02       81.47      3.90 o 
  -9  -4   1       98.99      105.65      3.87 o 
  -8  -4   1      136.08      148.83      4.21 o 
  -7  -4   1        1.02        3.95      1.76 o 
  -6  -4   1       47.99       50.95      2.52 o 
  -5  -4   1      237.91      231.65      4.21 o 
   4  -4   1       19.52       20.59      1.57 o 
   5  -4   1      101.03       94.72      2.88 o 
   6  -4   1      301.40      310.07      5.24 o 
   7  -4   1       30.43       27.66      2.20 o 
   8  -4   1       82.69       81.20      3.23 o 
   9  -4   1       35.05       28.44      2.37 o 
  10  -4   1       12.05       13.32      2.45 o 
 -12  -3   1       20.07       27.84      3.24 o 
 -11  -3   1      120.59      135.04      4.59 o 
 -10  -3   1        8.72       11.52      2.38 o 
  -9  -3   1      139.59      143.55      4.15 o 
  -8  -3   1      133.59      138.38      4.01 o 
  -7  -3   1      120.74      117.76      3.42 o 
  -6  -3   1       47.75       48.10      2.29 o 
  -5  -3   1      416.90      410.73      5.02 o 
  -4  -3   1      122.42      128.05      2.71 o 
  -3  -3   1      553.28      549.20      4.89 o 
  -2  -3   1      164.15      156.85      2.46 o 
  -1  -3   1      518.10      549.79      3.75 o 
   0  -3   1        9.06        9.56      0.75 o 
   1  -3   1      646.31      718.88      4.95 o 
   2  -3   1      348.67      349.81      3.92 o 
   3  -3   1      582.93      603.32      5.55 o 
   4  -3   1      470.94      484.31      5.43 o 
   5  -3   1      203.64      197.15      3.80 o 
   6  -3   1      235.42      226.57      4.33 o 
   7  -3   1       50.86       47.72      2.43 o 
   8  -3   1       47.20       47.52      2.65 o 
   9  -3   1       89.51       94.81      3.55 o 
  10  -3   1       38.92       36.84      2.67 o 
  11  -3   1        0.42       -0.25      2.46 o 
 -13  -2   1       55.30       52.70      3.46 o 
 -12  -2   1        5.07        8.45      2.17 o 
 -11  -2   1        8.96       11.44      2.26 o 
 -10  -2   1       66.85       65.40      3.28 o 
  -9  -2   1       88.19       96.33      3.51 o 
  -8  -2   1       35.63       32.44      2.40 o 
  -7  -2   1        0.03        0.49      1.43 o 
  -6  -2   1      541.54      526.09      5.57 o 
  -5  -2   1      309.28      289.52      3.89 o 
  -4  -2   1        2.09        1.22      0.95 o 
  -3  -2   1      155.71      135.40      2.24 o 
  -2  -2   1      196.70      180.84      2.24 o 
  -1  -2   1      270.69      264.54      2.31 o 
   0  -2   1     2423.29     2400.91      6.61 o 
   1  -2   1      909.64      916.68      4.82 o 
   2  -2   1      830.59      912.51      5.52 o 
   3  -2   1      143.44      177.39      2.83 o 
   4  -2   1      767.49      788.47      6.21 o 
   5  -2   1      296.65      306.86      4.47 o 
   6  -2   1      744.76      703.32      6.89 o 
   7  -2   1      147.63      132.11      3.45 o 
   8  -2   1       16.47       16.04      1.94 o 
   9  -2   1       58.27       50.90      2.82 o 
  10  -2   1        3.69        2.44      1.71 o 
  11  -2   1      123.38      125.43      4.38 o 
  12  -2   1      116.45      123.05      4.64 o 
 -13  -1   1       16.84       14.48      2.57 o 
 -12  -1   1       70.40       65.32      3.47 o 
 -11  -1   1      179.81      178.33      4.78 o 
 -10  -1   1       20.57       20.28      2.29 o 
  -9  -1   1      354.76      366.35      5.82 o 
  -8  -1   1      252.64      261.30      4.68 o 
  -7  -1   1       42.68       40.16      2.04 o 
  -6  -1   1       63.72       53.95      2.05 o 
  -5  -1   1      889.63      848.49      6.00 o 
  -4  -1   1      490.39      489.13      4.13 o 
  -3  -1   1     4934.53     4514.82     10.85 o 
  -2  -1   1       66.04       66.73      1.36 o 
  -1  -1   1      199.17      192.06      1.62 o 
   1  -1   1       38.54       45.93      1.16 o 
   2  -1   1     4814.73     4732.24     10.90 o 
   3  -1   1      675.65      666.42      5.00 o 
   4  -1   1      610.69      645.91      5.28 o 
   5  -1   1      371.04      393.19      4.54 o 
   6  -1   1      529.20      513.27      5.60 o 
   7  -1   1      326.36      302.45      4.68 o 
   8  -1   1      367.32      337.86      5.23 o 
   9  -1   1      132.75      128.19      3.82 o 
  10  -1   1      113.82      103.88      3.72 o 
  11  -1   1       37.36       37.82      2.82 o 
  12  -1   1        8.39        9.64      2.78 o 
  13  -1   1        2.25        3.77      2.60 o 
 -13   0   1        7.31        7.90      2.72 o 
 -12   0   1      272.55      312.24      6.46 o 
 -11   0   1      125.58      136.55      4.27 o 
 -10   0   1      128.01      137.58      3.86 o 
  -9   0   1      125.50      123.28      3.47 o 
  -8   0   1       91.25       78.92      2.71 o 
  -7   0   1       33.64       37.86      1.91 o 
  -6   0   1     1525.90     1628.71      8.78 o 
  -5   0   1     2209.36     2233.58      9.15 o 
  -4   0   1      168.40      155.18      2.32 o 
  -3   0   1     1469.51     1404.69      5.45 o 
  -2   0   1       30.65       25.70      0.75 o 
   1   0   1     1877.13     1996.99      4.89 o 
   2   0   1      332.07      346.71      2.62 o 
   3   0   1     1021.32     1058.68      5.34 o 
   4   0   1     1087.84     1117.68      6.31 o 
   5   0   1      529.86      546.74      5.04 o 
   6   0   1      816.90      840.35      6.72 o 
   7   0   1      215.50      215.74      3.82 o 
   8   0   1       33.65       30.76      2.14 o 
   9   0   1       30.63       35.69      2.45 o 
  10   0   1       44.30       51.55      2.85 o 
  11   0   1        6.40        8.82      2.41 o 
  12   0   1      174.26      222.39      6.01 o 
  13   0   1       51.19       68.88      4.32 o 
 -10   1   1       20.16       20.47      2.12 o 
  -9   1   1      349.75      384.84      5.42 o 
  -8   1   1      249.94      278.92      4.27 o 
  -7   1   1       41.95       41.77      2.70 o 
  -6   1   1       62.29       56.58      1.14 o 
  -5   1   1      864.83      832.85      3.51 o 
  -4   1   1      490.80      489.56      8.77 o 
  -3   1   1     4981.66     4560.81     28.03 o 
  -2   1   1       71.11       66.20      0.93 o 
  -1   1   1      194.53      197.95      0.99 o 
   0   1   1     1656.95     1642.05      8.00 o 
   1   1   1       36.53       45.28      2.57 o 
   2   1   1     4765.42     4717.56      8.85 o 
   3   1   1      689.31      665.74      3.71 o 
   4   1   1      599.98      676.37      4.48 o 
   5   1   1      374.35      430.69      4.06 o 
   6   1   1      524.68      557.45      5.15 o 
   7   1   1      319.15      353.43      4.71 o 
   8   1   1      373.05      426.73      5.65 o 
   9   1   1      138.08      159.74      4.06 o 
  10   1   1      112.50      154.76      4.61 o 
  -8   2   1       30.51       26.98      1.60 o 
  -7   2   1        0.05        0.00      1.07 o 
  -6   2   1      548.43      551.09      5.35 o 
  -5   2   1      313.54      301.41      3.90 o 
  -4   2   1        1.67        1.28      0.33 o 
  -3   2   1      159.72      140.99      1.44 o 
  -2   2   1      209.79      194.52      1.50 o 
  -1   2   1      276.47      276.07      2.70 o 
   0   2   1     2382.57     2386.94      5.22 o 
   1   2   1      919.39      949.03      5.50 o 
   2   2   1      843.09      896.04      8.85 o 
   3   2   1      135.36      163.49      2.38 o 
   4   2   1      783.86      773.55      5.79 o 
   5   2   1      306.25      313.88      4.02 o 
  -9   3   1      143.19      140.17      3.42 o 
  -8   3   1      134.33      122.18      3.21 o 
  -7   3   1      120.96      117.82      5.69 o 
  -6   3   1       47.31       46.59      1.59 o 
  -5   3   1      421.57      416.47      3.70 o 
  -4   3   1      121.47      119.36      2.50 o 
  -3   3   1      563.76      551.11      5.56 o 
  -2   3   1      157.38      140.83      1.65 o 
  -1   3   1      525.70      551.77      7.23 o 
   0   3   1       10.59       10.99      0.63 o 
   1   3   1      627.62      697.13      9.65 o 
   2   3   1      348.89      346.39      3.38 o 
   3   3   1      593.02      597.89      8.05 o 
   4   3   1      469.57      472.34      3.51 o 
   5   3   1      201.48      186.78      3.63 o 
   6   3   1      242.20      234.05      4.16 o 
  -9   4   1       99.21       91.69      3.23 o 
  -8   4   1      134.25      135.57      3.87 o 
  -7   4   1        1.08        1.13      1.19 o 
  -6   4   1       46.27       47.17      1.82 o 
  -5   4   1      239.60      226.67      3.53 o 
  -4   4   1       69.69       66.20      4.02 o 
  -3   4   1       72.64       73.16      1.76 o 
  -2   4   1      107.90      105.81      3.07 o 
  -1   4   1       95.59       96.90      2.06 o 
   0   4   1      520.81      505.74     12.46 o 
   1   4   1      151.66      156.58      2.09 o 
   2   4   1      201.56      199.73      3.31 o 
   3   4   1      137.16      127.34      1.91 o 
   4   4   1       20.46       18.62      1.48 o 
   5   4   1      103.82      100.20      6.87 o 
   6   4   1      305.82      307.96      5.32 o 
   7   4   1       31.22       34.85      2.89 o 
   8   4   1       81.90      100.23      4.26 o 
  -9   5   1       59.70       64.47      3.17 o 
  -8   5   1       41.45       36.01      2.55 o 
  -7   5   1       49.32       53.95      2.14 o 
  -6   5   1       45.99       54.96      4.82 o 
  -5   5   1       43.87       45.01      2.76 o 
  -4   5   1        5.30        2.56      1.86 o 
  -3   5   1      221.11      218.83      4.95 o 
  -2   5   1      173.06      167.66      2.91 o 
  -1   5   1       71.30       65.55      1.97 o 
   0   5   1       72.83       65.64      1.98 o 
   1   5   1       74.09       68.83      2.03 o 
   2   5   1       49.38       46.60      3.08 o 
   3   5   1      124.56      123.78      2.80 o 
   4   5   1      121.29      113.62     10.85 o 
   5   5   1       12.75       11.63      3.70 o 
   6   5   1       17.66       15.99      1.77 o 
   7   5   1       33.24       39.03      3.16 o 
   8   5   1       15.84       15.13      2.59 o 
  -5   6   1       45.07       41.50      2.80 o 
  -4   6   1       74.59       77.67      3.50 o 
  -3   6   1       17.00       19.75      2.46 o 
  -2   6   1       74.70       80.04      3.56 o 
  -1   6   1       12.80       13.76      1.45 o 
   0   6   1       64.05       67.95      2.23 o 
   1   6   1       60.05       53.81      2.00 o 
   2   6   1       73.86       64.06      3.05 o 
   3   6   1        0.03       -1.44      1.44 o 
   4   6   1       20.60       21.38      2.48 o 
   5   6   1       20.20       21.65      5.06 o 
   8  -5   2       15.62        9.48      1.92 o 
 -11  -4   2        4.76        0.21      2.41 o 
 -10  -4   2       42.75       41.94      3.08 o 
  -9  -4   2       38.86       42.50      2.89 o 
  -8  -4   2      117.70      122.87      3.76 o 
  -7  -4   2        9.30       10.97      1.83 o 
  -6  -4   2       61.26       56.87      2.50 o 
  -5  -4   2      116.83      121.59      3.06 o 
   3  -4   2      112.48      107.30      2.83 o 
   4  -4   2      165.87      175.05      3.79 o 
   5  -4   2       18.12       18.71      1.84 o 
   6  -4   2       94.22       91.98      3.19 o 
   7  -4   2       79.64       72.56      2.94 o 
   8  -4   2        5.50        4.23      1.73 o 
   9  -4   2       16.37        9.95      2.10 o 
  10  -4   2       15.57        8.18      1.86 o 
 -12  -3   2        7.42        8.18      2.24 o 
 -11  -3   2      130.40      132.52      4.40 o 
 -10  -3   2       74.53       77.64      3.50 o 
  -9  -3   2       19.32       21.18      2.46 o 
  -8  -3   2       21.57       18.76      2.15 o 
  -7  -3   2      362.22      342.97      5.25 o 
  -6  -3   2      869.92      838.13      7.47 o 
  -5  -3   2      431.62      404.87      4.88 o 
  -4  -3   2       55.20       57.41      1.93 o 
  -3  -3   2      459.48      417.63      4.09 o 
  -2  -3   2      160.08      158.71      2.42 o 
  -1  -3   2       16.02       16.40      0.60 o 
   0  -3   2     1062.95     1056.00      5.76 o 
   1  -3   2      202.33      196.06      2.86 o 
   2  -3   2       40.66       48.56      1.76 o 
   3  -3   2      490.42      519.58      5.59 o 
   4  -3   2      288.36      283.62      4.46 o 
   5  -3   2      171.07      159.93      3.64 o 
   6  -3   2      195.46      201.05      4.39 o 
   7  -3   2       13.97       17.03      2.03 o 
   8  -3   2        9.24        8.18      1.88 o 
   9  -3   2      144.11      141.57      4.24 o 
  10  -3   2       23.25       21.40      2.08 o 
  11  -3   2        8.47        2.98      2.08 o 
 -13  -2   2       22.02       19.93      2.92 o 
 -12  -2   2        1.00        0.35      2.13 o 
 -11  -2   2       37.66       40.93      2.87 o 
 -10  -2   2       80.68       80.06      3.31 o 
  -9  -2   2        2.12        4.61      1.91 o 
  -8  -2   2      417.27      404.76      5.73 o 
  -7  -2   2      143.30      133.75      3.29 o 
  -6  -2   2      139.54      139.46      3.05 o 
  -5  -2   2       57.65       62.68      2.06 o 
  -4  -2   2       20.86       18.83      1.25 o 
  -3  -2   2      114.47      106.45      1.98 o 
  -2  -2   2      151.07      138.43      2.00 o 
  -1  -2   2      369.67      410.23      2.95 o 
   0  -2   2     1371.53     1362.23      4.33 o 
   1  -2   2      335.74      361.33      3.42 o 
   2  -2   2     2344.39     2383.09      9.38 o 
   3  -2   2     1430.06     1400.71      7.86 o 
   5  -2   2      336.36      342.23      4.85 o 
   6  -2   2      168.67      167.51      3.75 o 
   7  -2   2      226.17      229.73      4.70 o 
   8  -2   2       54.64       53.96      2.81 o 
   9  -2   2       31.40       30.22      2.46 o 
  10  -2   2       17.85       17.47      2.46 o 
  11  -2   2       81.03       77.08      3.72 o 
  12  -2   2       58.06       55.05      3.29 o 
 -13  -1   2       32.36       30.19      2.98 o 
 -12  -1   2       16.31       17.97      2.38 o 
 -11  -1   2       22.93       22.90      2.55 o 
 -10  -1   2      129.17      120.15      3.66 o 
  -9  -1   2       15.74       17.87      1.97 o 
  -8  -1   2       33.81       31.21      2.06 o 
  -7  -1   2      107.12      113.74      2.85 o 
  -6  -1   2      875.60      801.11      6.37 o 
  -5  -1   2     1514.70     1469.57      7.79 o 
  -4  -1   2      382.80      388.04      3.66 o 
  -2  -1   2      677.91      633.54      3.64 o 
  -1  -1   2      463.40      494.68      2.90 o 
   0  -1   2     2220.28     2217.81      5.28 o 
   2  -1   2     6164.52     6356.39     13.84 o 
   3  -1   2     1672.28     1727.66      8.08 o 
   4  -1   2      574.02      548.17      5.06 o 
   5  -1   2      180.38      196.43      3.61 o 
   6  -1   2      125.64      114.80      3.06 o 
   7  -1   2      319.75      324.75      5.19 o 
   8  -1   2      457.93      454.05      6.41 o 
   9  -1   2      171.08      166.47      4.21 o 
  10  -1   2       16.62       14.94      2.25 o 
  11  -1   2       30.32       29.12      2.74 o 
  12  -1   2        9.44        8.09      2.53 o 
 -13   0   2        0.74       -2.42      2.65 o 
 -12   0   2       31.94       32.30      3.05 o 
 -11   0   2        6.35        9.76      2.04 o 
 -10   0   2        0.23       -0.40      1.57 o 
  -9   0   2      335.58      336.91      5.02 o 
  -8   0   2      387.73      359.24      4.79 o 
  -7   0   2       25.21       26.14      1.69 o 
  -6   0   2       44.61       46.51      7.17 o 
  -5   0   2      950.26      770.31     85.57 o 
  -4   0   2      942.65      888.17      7.62 o 
  -3   0   2     2585.01     2284.58      7.12 o 
  -2   0   2     3452.88     3400.37      7.76 o 
  -1   0   2     7358.77     7305.01     41.30 o 
   0   0   2      760.45      820.32      5.32 o 
   1   0   2     2007.64     2105.65      6.08 o 
   2   0   2      221.33      240.43      2.52 o 
   3   0   2      739.00      702.06      4.69 o 
   4   0   2       32.03       38.63      1.54 o 
   5   0   2        3.47        2.80      1.29 o 
   6   0   2     1878.24     2014.00     10.95 o 
   7   0   2      154.97      169.27      3.80 o 
   8   0   2       13.56       15.28      1.84 o 
   9   0   2      286.80      312.63      5.43 o 
  10   0   2        0.01        0.09      1.80 o 
  11   0   2       67.00       76.79      3.60 o 
  12   0   2        9.34       10.01      2.66 o 
 -11   1   2       25.35       29.72      2.66 o 
 -10   1   2      133.45      150.43      3.99 o 
  -9   1   2       15.64       18.79      1.97 o 
  -8   1   2       33.25       35.52      1.97 o 
  -7   1   2      108.53      116.23      4.58 o 
  -6   1   2      869.44      820.35     12.26 o 
  -5   1   2     1513.00     1469.96     14.67 o 
  -4   1   2      377.45      394.62      1.79 o 
  -3   1   2      287.17      285.34      5.85 o 
  -2   1   2      675.89      634.81     10.00 o 
  -1   1   2      469.80      502.39      2.22 o 
   0   1   2     2255.53     2161.69      6.99 o 
   1   1   2     9461.36     9432.37     59.65 o 
   2   1   2     6189.35     6391.90     13.02 o 
   3   1   2     1658.40     1690.42      7.55 o 
   4   1   2      571.40      622.75      4.64 o 
   5   1   2      180.37      222.45      3.28 o 
   6   1   2      124.64      140.25      3.10 o 
   7   1   2      317.70      370.31      5.08 o 
   8   1   2      459.14      525.62      6.45 o 
   9   1   2      173.28      200.96      4.66 o 
  -8   2   2      430.01      397.40      4.77 o 
  -7   2   2      143.68      125.32      2.78 o 
  -6   2   2      140.95      137.49      3.63 o 
  -5   2   2       58.66       60.49      1.43 o 
  -4   2   2       20.18       16.12      0.60 o 
  -3   2   2      110.72      108.42      1.50 o 
  -2   2   2      140.94      130.10      1.28 o 
  -1   2   2      373.78      412.55      2.20 o 
   0   2   2     1381.55     1358.03     12.01 o 
   1   2   2      330.63      360.50      2.50 o 
   2   2   2     2329.50     2457.83     16.66 o 
   3   2   2     1418.09     1345.32      6.88 o 
   4   2   2      742.36      689.24     38.13 o 
  -9   3   2       20.41       20.96      1.83 o 
  -8   3   2       21.41       19.66      1.82 o 
  -7   3   2      365.97      352.17      3.57 o 
  -6   3   2      887.80      832.69     10.28 o 
  -5   3   2      432.57      397.15      4.67 o 
  -4   3   2       57.45       56.73      1.68 o 
  -3   3   2      460.43      425.13      4.37 o 
  -2   3   2      158.78      154.02      2.50 o 
  -1   3   2       14.24       14.59      0.86 o 
   0   3   2     1070.48     1093.52      5.83 o 
   1   3   2      212.53      202.53      3.24 o 
   2   3   2       42.81       49.26      0.98 o 
   3   3   2      492.66      497.32      8.61 o 
   4   3   2      287.45      289.70      5.14 o 
  -9   4   2       38.35       41.36      2.54 o 
  -8   4   2      119.94      118.22      3.73 o 
  -7   4   2        9.33        9.40      1.27 o 
  -6   4   2       61.22       55.61      2.73 o 
  -5   4   2      118.67      116.49      3.55 o 
  -4   4   2      482.40      444.63      6.21 o 
  -3   4   2      508.16      508.91     21.17 o 
  -2   4   2      477.57      466.60      6.31 o 
  -1   4   2       45.19       48.58      1.61 o 
   0   4   2        6.69        5.32      0.88 o 
   1   4   2      238.01      234.62      2.51 o 
   2   4   2      105.14      102.50      3.46 o 
   3   4   2      113.58      105.89      2.77 o 
   4   4   2      168.99      169.26      4.89 o 
   5   4   2       18.44       19.29      2.22 o 
   6   4   2       92.89      113.87      4.18 o 
   7   4   2       76.26       96.74      4.26 o 
   8   4   2        4.90        4.99      2.41 o 
   9   4   2       15.75       23.70      3.36 o 
  -9   5   2       29.99       30.56      2.48 o 
  -8   5   2       12.51       10.22      2.05 o 
  -7   5   2        8.49        4.87      1.80 o 
  -6   5   2       23.39       29.63      2.55 o 
  -5   5   2      156.69      161.57      4.40 o 
  -4   5   2       62.53       53.17      3.03 o 
  -3   5   2       55.25       48.93      2.99 o 
  -2   5   2      236.71      238.96      3.78 o 
  -1   5   2       85.01       82.73      2.30 o 
   0   5   2      103.89       97.48      2.35 o 
   1   5   2      220.34      211.21      2.71 o 
   2   5   2       46.16       42.98      2.97 o 
   3   5   2       69.32       68.29      3.68 o 
   4   5   2       11.29        9.48      1.69 o 
   5   5   2       13.23       13.12      2.47 o 
   6   5   2       57.66       62.38      3.65 o 
   7   5   2        8.18        7.37      2.64 o 
   8   5   2       16.08       13.92      2.74 o 
  -5   6   2        2.44        1.55      1.71 o 
  -4   6   2       39.93       41.56      2.81 o 
  -3   6   2        8.09        9.29      2.17 o 
  -2   6   2       50.05       44.24      2.81 o 
  -1   6   2        3.46        1.85      1.08 o 
   0   6   2       30.54       30.48      1.65 o 
   1   6   2       33.77       29.38      3.08 o 
   2   6   2       27.35       19.81      2.38 o 
   3   6   2       34.36       29.83      2.57 o 
   4   6   2       52.19       63.54      3.73 o 
   5   6   2       10.23       20.75      3.18 o 
 -11  -4   3       53.87       52.88      3.44 o 
 -10  -4   3       27.73       28.19      2.77 o 
  -9  -4   3       26.52       24.22      2.42 o 
  -8  -4   3       91.18       89.22      3.25 o 
  -7  -4   3       17.09       14.94      1.99 o 
  -6  -4   3       29.61       24.63      2.01 o 
  -5  -4   3       19.84       21.28      1.82 o 
   3  -4   3      155.83      161.29      3.62 o 
   4  -4   3       95.96       94.78      3.09 o 
   5  -4   3       74.34       64.29      2.80 o 
   6  -4   3       72.57       67.42      3.07 o 
   7  -4   3        9.66       10.97      1.90 o 
   8  -4   3       14.30       14.68      2.12 o 
   9  -4   3       49.89       48.84      3.07 o 
 -12  -3   3       14.03       11.85      2.27 o 
 -11  -3   3       13.84       10.02      2.13 o 
 -10  -3   3       41.46       35.42      2.46 o 
  -9  -3   3       60.06       51.58      2.75 o 
  -8  -3   3       62.17       58.63      2.60 o 
  -7  -3   3      106.04       96.80      2.98 o 
  -6  -3   3       55.50       44.39      2.06 o 
  -5  -3   3      492.61      478.01      5.27 o 
  -4  -3   3      159.40      179.02      3.18 o 
  -3  -3   3      181.62      187.29      2.91 o 
  -2  -3   3        7.04        6.63      0.88 o 
  -1  -3   3       37.30       36.58      1.17 o 
   0  -3   3      158.49      150.70      2.55 o 
   1  -3   3      329.41      299.12      3.78 o 
   2  -3   3      202.90      212.29      3.49 o 
   3  -3   3       28.12       32.13      1.79 o 
   4  -3   3      150.15      153.94      3.51 o 
   5  -3   3       36.61       29.71      2.22 o 
   6  -3   3      115.61      120.38      3.61 o 
   7  -3   3       98.69      102.80      3.61 o 
   8  -3   3       31.69       27.13      2.40 o 
   9  -3   3       19.88       19.55      2.25 o 
  10  -3   3       12.59       10.79      1.90 o 
  11  -3   3       12.78        8.95      2.20 o 
 -13  -2   3        6.68        3.02      2.19 o 
 -12  -2   3        2.08        0.08      2.14 o 
 -11  -2   3        0.89        0.57      1.88 o 
 -10  -2   3       66.53       63.28      2.86 o 
  -9  -2   3      336.02      309.70      5.14 o 
  -8  -2   3      390.76      355.22      5.10 o 
  -7  -2   3       25.32       23.55      1.76 o 
  -6  -2   3       57.44       55.38      2.00 o 
  -5  -2   3       27.44       27.94      1.59 o 
  -4  -2   3      462.42      476.99      4.57 o 
  -3  -2   3     1651.42     1665.95      7.54 o 
  -2  -2   3      373.91      369.80      3.38 o 
  -1  -2   3      339.14      376.99      3.06 o 
   0  -2   3      517.05      538.16      3.21 o 
   2  -2   3      567.06      631.47      5.34 o 
   3  -2   3      442.83      427.57      4.75 o 
   4  -2   3      187.92      163.90      3.37 o 
   5  -2   3       30.51       28.87      1.99 o 
   6  -2   3       98.17      103.15      3.30 o 
   7  -2   3       18.46       17.05      2.07 o 
   8  -2   3      186.38      174.84      4.58 o 
   9  -2   3       61.37       65.60      3.19 o 
  10  -2   3       32.12       37.84      2.91 o 
  11  -2   3        0.02       -0.34      2.10 o 
 -13  -1   3       18.14       15.86      2.93 o 
 -12  -1   3       25.89       27.07      2.54 o 
 -11  -1   3      225.07      221.16      5.01 o 
 -10  -1   3       35.50       32.15      2.32 o 
  -9  -1   3       91.38       84.25      2.92 o 
  -8  -1   3        0.05       -0.23      1.41 o 
  -7  -1   3       17.01       12.82      1.42 o 
  -6  -1   3       62.74       56.17      1.98 o 
  -5  -1   3     1080.21     1091.48      6.90 o 
  -4  -1   3     1117.23     1143.27      6.34 o 
  -3  -1   3      411.25      426.53      3.67 o 
  -2  -1   3      149.35      130.07      1.92 o 
  -1  -1   3       78.10       79.37      1.43 o 
   0  -1   3      433.46      417.44      5.50 o 
   1  -1   3     1406.65     1376.69      5.26 o 
   3  -1   3     1467.84     1605.59      8.39 o 
   4  -1   3      957.98     1002.12      7.21 o 
   5  -1   3       28.95       27.30      1.86 o 
   6  -1   3      500.47      540.38      6.60 o 
   7  -1   3      259.31      262.73      4.91 o 
   8  -1   3      131.27      121.60      3.85 o 
   9  -1   3       61.12       69.39      3.33 o 
  10  -1   3       27.91       24.04      2.41 o 
  11  -1   3       11.57        9.90      2.21 o 
  12  -1   3       27.79       27.43      3.12 o 
 -13   0   3      155.05      173.47      5.24 o 
 -12   0   3        0.32       -0.78      2.05 o 
 -11   0   3       94.03      101.78      3.66 o 
 -10   0   3       70.37       65.51      2.97 o 
  -9   0   3       54.96       52.78      2.50 o 
  -8   0   3      455.05      470.47      5.64 o 
  -7   0   3      176.52      179.02      3.28 o 
  -6   0   3      242.85      203.54     34.14 o 
  -5   0   3       20.20       28.80      1.36 o 
  -4   0   3        4.75        3.06      0.91 o 
  -3   0   3      251.61      225.77      2.57 o 
  -2   0   3     2119.28     1900.44      6.49 o 
  -1   0   3      276.00      297.47      2.69 o 
   0   0   3      225.36      208.00      3.25 o 
   1   0   3       59.00       60.93      1.51 o 
   2   0   3        8.35       10.11      0.99 o 
   3   0   3      560.65      531.77      4.45 o 
   4   0   3      653.85      602.91      5.22 o 
   5   0   3      272.82      279.12      4.03 o 
   6   0   3      244.58      293.46      4.72 o 
   7   0   3      158.17      164.02      3.84 o 
   8   0   3       43.53       46.40      2.67 o 
   9   0   3      145.46      159.14      4.43 o 
  10   0   3        0.09        0.51      1.90 o 
  11   0   3        2.42        0.49      2.23 o 
  12   0   3        3.28        0.27      2.01 o 
 -11   1   3      224.59      273.58      5.40 o 
 -10   1   3       34.39       37.67      2.36 o 
  -9   1   3       90.33       96.93      2.93 o 
  -8   1   3        0.05       -0.66      1.28 o 
  -7   1   3       19.78       17.37      0.90 o 
  -6   1   3       62.90       63.19      1.48 o 
  -5   1   3     1076.70     1059.60      4.24 o 
  -4   1   3     1106.87     1166.26      5.76 o 
  -3   1   3      415.63      424.06      3.30 o 
  -2   1   3      152.39      132.09      1.27 o 
  -1   1   3       77.30       77.74      1.62 o 
   0   1   3      435.72      410.25      3.53 o 
   1   1   3     1391.30     1373.77      6.63 o 
   2   1   3       30.72       40.12      1.47 o 
   3   1   3     1475.89     1606.85      7.03 o 
   4   1   3      951.82     1084.95      6.51 o 
   5   1   3       29.59       32.15      1.60 o 
   6   1   3      509.79      607.41      6.23 o 
   7   1   3      260.40      312.59      5.00 o 
   8   1   3      129.50      150.26      3.96 o 
   9   1   3       62.26       72.25      3.08 o 
  -8   2   3      388.72      358.31      4.57 o 
  -7   2   3       26.03       21.48      1.14 o 
  -6   2   3       59.68       61.61      1.18 o 
  -5   2   3       26.77       27.49      1.14 o 
  -4   2   3      466.08      453.30      4.62 o 
  -3   2   3     1633.97     1685.04     34.02 o 
  -2   2   3      364.64      364.99      3.89 o 
  -1   2   3      344.62      380.29      3.93 o 
   0   2   3      521.65      542.28      4.56 o 
   1   2   3      226.36      232.19      3.12 o 
   2   2   3      560.13      607.76      5.04 o 
   3   2   3      419.97      413.87      4.46 o 
   4   2   3      201.60      152.29      2.37 o 
  -9   3   3       60.36       64.05      2.62 o 
  -8   3   3       59.28       58.29      2.50 o 
  -7   3   3      101.78       89.12      2.88 o 
  -6   3   3       53.47       47.01      1.74 o 
  -5   3   3      487.53      472.77      5.81 o 
  -4   3   3      157.13      162.12      3.59 o 
  -3   3   3      183.72      179.31      3.59 o 
  -2   3   3        6.93        4.49      1.00 o 
  -1   3   3       35.07       35.16      1.36 o 
   0   3   3      160.68      155.81      2.65 o 
   1   3   3      333.70      316.44      4.04 o 
   2   3   3      206.91      218.23      3.44 o 
   3   3   3       29.19       35.47      1.80 o 
   4   3   3      151.66      157.75      3.22 o 
  -9   4   3       27.34       29.21      2.38 o 
  -8   4   3       92.16       86.52      3.33 o 
  -7   4   3       16.26       13.61      1.92 o 
  -6   4   3       29.97       22.13      2.20 o 
  -5   4   3       18.37       16.59      2.31 o 
  -4   4   3       10.32       12.39      2.11 o 
  -3   4   3      278.21      279.47      5.07 o 
  -2   4   3      564.41      588.55      7.09 o 
  -1   4   3       69.21       68.73      1.52 o 
   0   4   3      123.01      128.48      2.20 o 
   1   4   3      112.50      101.05      2.26 o 
   2   4   3       12.44       11.72      1.25 o 
   3   4   3      153.67      145.12      5.80 o 
   4   4   3       98.67      105.47      3.88 o 
   5   4   3       75.71       78.55      3.74 o 
  -9   5   3       20.62       18.13      2.32 o 
  -8   5   3       12.54       12.06      2.32 o 
  -7   5   3       57.94       54.84      3.13 o 
  -6   5   3       39.42       40.98      2.70 o 
  -5   5   3       31.99       29.52      2.55 o 
  -4   5   3      136.03      130.25      4.05 o 
  -3   5   3       17.23       17.69      2.37 o 
  -2   5   3       21.51       19.19      2.25 o 
  -1   5   3       31.92       36.28      2.68 o 
   0   5   3      109.04      112.26      2.66 o 
   1   5   3       95.26       93.20      2.48 o 
   2   5   3       51.01       51.19      2.78 o 
   3   5   3       24.37       19.38      2.46 o 
   4   5   3       59.96       69.36      3.89 o 
   5   5   3       22.47       25.88      3.16 o 
   6   5   3       70.34       79.93      4.25 o 
   7   5   3       38.52       49.31      3.68 o 
  -5   6   3       44.80       43.12      2.95 o 
  -4   6   3        1.59       -0.08      1.98 o 
  -3   6   3       40.30       34.08      2.83 o 
  -2   6   3       41.72       40.51      2.80 o 
  -1   6   3        5.09        4.59      1.65 o 
   0   6   3       20.16       16.79      1.96 o 
   1   6   3        1.79       -1.64      1.64 o 
   2   6   3       27.66       26.38      2.92 o 
   3   6   3       35.77       43.98      3.52 o 
   4   6   3       38.89       58.82      3.94 o 
 -11  -4   4       18.36       14.52      2.76 o 
 -10  -4   4       44.64       45.68      3.00 o 
  -9  -4   4        0.62       -1.89      1.89 o 
  -8  -4   4       78.69       77.03      3.20 o 
  -7  -4   4       69.37       66.95      2.84 o 
  -6  -4   4      200.24      197.71      4.05 o 
   2  -4   4       81.13       78.16      2.57 o 
   3  -4   4      105.82      109.35      3.14 o 
   4  -4   4       95.60      107.89      3.47 o 
   5  -4   4        8.74        7.10      1.68 o 
   6  -4   4       69.78       59.21      2.89 o 
   7  -4   4       28.98       26.54      2.37 o 
   8  -4   4        9.51        9.18      2.13 o 
   9  -4   4       10.62       12.88      2.37 o 
 -12  -3   4        0.13       -1.98      1.98 o 
 -11  -3   4        7.09        7.30      2.17 o 
 -10  -3   4       35.40       35.50      2.75 o 
  -9  -3   4       43.68       37.65      2.66 o 
  -8  -3   4       46.07       42.71      2.46 o 
  -7  -3   4      279.32      259.51      4.60 o 
  -6  -3   4       19.11       18.77      1.78 o 
  -5  -3   4       99.03       92.61      2.55 o 
  -4  -3   4       52.21       55.39      1.97 o 
  -3  -3   4       14.48       15.97      1.28 o 
  -2  -3   4       72.40       68.53      1.77 o 
   1  -3   4      217.65      231.88      3.60 o 
   2  -3   4       60.55       67.84      2.28 o 
   3  -3   4       88.29       95.15      2.80 o 
   4  -3   4      199.29      204.18      4.15 o 
   5  -3   4       15.47       11.00      1.87 o 
   6  -3   4      275.32      292.38      5.55 o 
   7  -3   4       65.59       66.46      3.20 o 
   8  -3   4       37.86       36.75      2.72 o 
   9  -3   4        9.38       10.05      1.97 o 
  10  -3   4       15.79       22.43      2.53 o 
 -13  -2   4        2.15       -0.55      2.13 o 
 -12  -2   4       48.17       49.93      3.02 o 
 -11  -2   4        2.80        1.47      1.93 o 
 -10  -2   4       16.91       18.38      2.26 o 
  -9  -2   4      155.30      139.77      3.87 o 
  -8  -2   4      158.27      157.02      3.74 o 
  -7  -2   4       10.84       10.37      1.59 o 
  -6  -2   4       22.92       21.37      1.64 o 
  -5  -2   4      200.95      177.84      3.11 o 
  -4  -2   4      313.08      325.41      3.91 o 
  -3  -2   4      345.89      367.10      3.88 o 
  -2  -2   4      513.28      547.99      4.30 o 
  -1  -2   4       65.92       70.98      1.54 o 
   0  -2   4      196.49      201.60      2.34 o 
   2  -2   4      176.78      180.44      3.17 o 
   3  -2   4     1450.55     1519.08      9.42 o 
   4  -2   4      512.67      507.73      5.82 o 
   5  -2   4       73.73       69.88      2.68 o 
   6  -2   4       13.98       11.05      1.90 o 
   7  -2   4       93.37       95.81      3.55 o 
   8  -2   4       11.26        7.25      2.20 o 
   9  -2   4      115.07      114.09      4.20 o 
  10  -2   4       76.25       77.63      3.82 o 
  11  -2   4        9.46        6.40      2.22 o 
 -13  -1   4       54.15       61.18      3.62 o 
 -12  -1   4        6.40        5.98      2.24 o 
 -11  -1   4       97.55       92.03      3.55 o 
 -10  -1   4        2.36        0.19      1.82 o 
  -9  -1   4      164.79      173.77      3.95 o 
  -8  -1   4      387.47      362.85      5.01 o 
  -7  -1   4      168.77      155.70      3.25 o 
  -6  -1   4       20.49       20.50      1.52 o 
  -5  -1   4      179.50      191.17      3.08 o 
  -4  -1   4      525.04      568.67      4.81 o 
  -3  -1   4      272.80      302.84      3.28 o 
  -2  -1   4      522.58      484.00      3.79 o 
  -1  -1   4      612.10      630.73      9.39 o 
   0  -1   4       71.29       80.78      1.10 o 
   1  -1   4      847.70      842.78      4.74 o 
   3  -1   4       90.28       88.18      2.32 o 
   4  -1   4      231.51      215.65      3.73 o 
   5  -1   4       11.79       14.20      1.63 o 
   6  -1   4       91.21       87.90      2.98 o 
   7  -1   4      226.88      225.07      4.84 o 
   8  -1   4        2.84        1.39      1.82 o 
   9  -1   4       30.87       29.53      2.60 o 
  10  -1   4       36.95       39.25      3.02 o 
  11  -1   4       16.93       17.81      2.66 o 
 -13   0   4       30.03       32.07      3.11 o 
 -12   0   4       73.27       83.32      3.64 o 
 -11   0   4       36.18       36.92      2.53 o 
 -10   0   4      165.11      162.41      3.91 o 
  -9   0   4        0.38        0.14      1.44 o 
  -8   0   4       35.19       34.56      1.91 o 
  -7   0   4      207.13      226.94      3.67 o 
  -6   0   4       45.28       44.74      1.81 o 
  -5   0   4      640.57      587.23      4.97 o 
  -4   0   4      302.45      280.94      3.24 o 
  -3   0   4      643.62      622.39      4.40 o 
  -2   0   4     1418.90     1412.69      6.49 o 
  -1   0   4        0.06        0.55      0.60 o 
   0   0   4        3.22        3.51      1.02 o 
   1   0   4     1468.85     1495.80      6.84 o 
   2   0   4     1175.70     1201.17      6.54 o 
   3   0   4      236.96      220.86      3.22 o 
   4   0   4       10.91        8.76      1.29 o 
   5   0   4        2.02        2.08      1.28 o 
   6   0   4        6.21        5.74      1.56 o 
   7   0   4        0.37        0.69      1.66 o 
   8   0   4       10.72        8.03      1.99 o 
   9   0   4      263.88      296.39      6.00 o 
  10   0   4        1.46        3.82      2.20 o 
  11   0   4        8.92        9.23      2.25 o 
  12   0   4       14.69       16.59      2.71 o 
 -12   1   4        6.65        9.80      2.37 o 
 -11   1   4       95.68      111.20      3.79 o 
 -10   1   4        2.29        1.04      1.66 o 
  -9   1   4      164.40      185.76      3.89 o 
  -8   1   4      381.84      391.25      5.06 o 
  -7   1   4      159.73      160.67      2.00 o 
  -6   1   4       19.60       17.66      0.85 o 
  -5   1   4      190.69      186.25      2.78 o 
  -4   1   4      526.24      550.26      4.35 o 
  -3   1   4      272.38      297.18      8.58 o 
  -2   1   4      519.67      503.44      4.06 o 
  -1   1   4      589.03      620.32      4.66 o 
   0   1   4       80.40       86.05      2.02 o 
   1   1   4      872.05      854.64      5.88 o 
   2   1   4      179.67      184.12      2.92 o 
   3   1   4       92.40       91.44      2.28 o 
   4   1   4      232.09      215.71      3.59 o 
   5   1   4       11.07       13.12      1.43 o 
   6   1   4       94.09      110.33      2.96 o 
   7   1   4      229.28      252.73      4.84 o 
   8   1   4        2.84        2.47      1.80 o 
  -8   2   4      157.92      158.86      3.30 o 
  -7   2   4       10.02       11.57      0.89 o 
  -6   2   4       24.29       23.14      0.96 o 
  -5   2   4      190.86      169.45      2.01 o 
  -4   2   4      302.62      315.20      2.61 o 
  -3   2   4      356.60      372.12      2.69 o 
  -2   2   4      531.24      567.81      4.81 o 
   0   2   4      200.47      205.43      3.17 o 
   1   2   4      516.10      534.96      5.03 o 
   2   2   4      170.81      179.71      3.14 o 
   3   2   4     1468.03     1486.23      8.77 o 
   4   2   4      498.78      495.32      5.41 o 
   5   2   4       73.89       71.50      2.56 o 
  -9   3   4       44.15       36.83      2.21 o 
  -8   3   4       50.63       48.81      2.36 o 
  -7   3   4      289.52      259.53      4.62 o 
  -6   3   4       18.72       19.54      1.87 o 
  -5   3   4      101.50       97.65      3.06 o 
  -4   3   4       55.19       52.37      2.41 o 
  -3   3   4       13.27       12.51      1.10 o 
  -2   3   4       69.13       70.48      1.72 o 
  -1   3   4       59.83       58.37      1.59 o 
   0   3   4      231.14      242.19      2.80 o 
   1   3   4      216.62      240.57      3.84 o 
   2   3   4       63.04       67.98      2.34 o 
   3   3   4       86.67       93.43      2.68 o 
   4   3   4      195.28      182.98      3.62 o 
   5   3   4       15.35       13.88      1.91 o 
  -9   4   4        0.58        1.07      1.48 o 
  -8   4   4       80.35       75.40      3.16 o 
  -7   4   4       69.09       64.45      3.01 o 
  -6   4   4      205.45      194.49      4.52 o 
  -5   4   4      527.61      518.69      7.03 o 
  -4   4   4      356.43      357.38      5.90 o 
  -3   4   4      116.65      120.02      3.70 o 
  -2   4   4      184.91      175.43      4.10 o 
  -1   4   4       70.37       74.12      2.46 o 
   0   4   4       43.97       42.78      2.35 o 
   1   4   4      292.39      300.15      7.31 o 
   2   4   4       80.83       77.98      2.14 o 
   3   4   4      103.67      104.31      2.99 o 
   4   4   4       95.80      113.82      4.21 o 
  -9   5   4       29.79       29.49      2.63 o 
  -8   5   4       18.55       16.79      2.40 o 
  -7   5   4       25.07       21.45      2.44 o 
  -6   5   4       14.77       12.42      2.13 o 
  -5   5   4       12.69       11.71      2.05 o 
  -4   5   4       83.90       88.57      3.74 o 
  -3   5   4      306.18      316.03      6.12 o 
  -2   5   4      128.01      128.92      4.18 o 
  -1   5   4      146.38      143.56      3.38 o 
   0   5   4       33.51       32.84      1.81 o 
   1   5   4       12.62       14.12      1.57 o 
   2   5   4       37.77       35.98      2.49 o 
   3   5   4        5.11        5.59      2.12 o 
   4   5   4       39.90       42.13      3.34 o 
   5   5   4        9.90        7.82      2.33 o 
   6   5   4       26.99       33.35      3.68 o 
   7   5   4       55.71       71.51      4.91 o 
  -5   6   4        3.12       -0.29      2.23 o 
  -4   6   4       16.57       11.21      2.35 o 
  -3   6   4        5.12        3.32      1.85 o 
  -2   6   4       22.41       20.15      2.53 o 
  -1   6   4       84.29       84.90      3.69 o 
   0   6   4       15.18       12.45      2.10 o 
   1   6   4       23.46       24.38      2.32 o 
   2   6   4       12.04       14.94      2.40 o 
   3   6   4       11.25       17.33      3.00 o 
 -10  -4   5       83.45       97.31      3.76 o 
  -9  -4   5       17.45       16.93      2.14 o 
  -8  -4   5       25.11       26.82      2.26 o 
  -7  -4   5        4.56        7.15      1.79 o 
  -6  -4   5       23.58       29.19      2.14 o 
   2  -4   5       62.86       60.72      2.49 o 
   3  -4   5      104.76       97.95      3.12 o 
   4  -4   5       50.02       53.25      2.57 o 
   5  -4   5       11.03        8.05      1.82 o 
   6  -4   5       11.64        4.24      1.69 o 
   7  -4   5       55.11       56.39      3.09 o 
   8  -4   5       32.08       27.26      2.71 o 
 -12  -3   5        0.32       -0.40      1.88 o 
 -11  -3   5       14.42       11.43      2.39 o 
 -10  -3   5        8.46       12.17      2.22 o 
  -9  -3   5        2.46        0.74      1.62 o 
  -8  -3   5      257.87      241.68      4.69 o 
  -7  -3   5      135.75      134.35      3.53 o 
  -6  -3   5       53.68       53.61      2.31 o 
  -5  -3   5       46.51       48.94      2.12 o 
  -4  -3   5       33.88       37.50      1.77 o 
  -3  -3   5      100.54      102.23      2.38 o 
  -2  -3   5      638.38      627.77      5.06 o 
   2  -3   5       59.01       57.26      2.29 o 
   3  -3   5      162.48      157.67      3.67 o 
   4  -3   5      326.90      326.22      5.35 o 
   5  -3   5      148.09      132.42      3.77 o 
   6  -3   5       73.57       66.98      3.11 o 
   7  -3   5       20.25       17.09      2.29 o 
   8  -3   5        6.40        3.22      2.04 o 
   9  -3   5       38.25       37.95      3.08 o 
  10  -3   5       27.68       28.07      2.74 o 
 -13  -2   5        4.29        8.02      2.34 o 
 -12  -2   5        3.15        2.31      1.98 o 
 -11  -2   5       36.60       32.14      2.65 o 
 -10  -2   5      121.64      124.05      3.76 o 
  -9  -2   5       58.15       60.41      2.68 o 
  -8  -2   5       31.90       29.04      2.05 o 
  -7  -2   5      111.58      111.86      3.10 o 
  -6  -2   5        1.22        3.36      1.36 o 
  -5  -2   5       34.85       31.35      1.74 o 
  -4  -2   5      690.05      755.67      6.06 o 
  -3  -2   5       97.30      102.80      2.33 o 
  -2  -2   5     1048.30     1152.38      7.33 o 
  -1  -2   5      123.86      119.80      1.25 o 
   0  -2   5       46.52       41.99      1.38 o 
   3  -2   5      299.54      293.00      4.48 o 
   4  -2   5      117.92      118.49      3.24 o 
   5  -2   5       12.24       10.61      1.82 o 
   6  -2   5       67.49       57.52      2.75 o 
   7  -2   5      196.43      192.55      4.78 o 
   8  -2   5       13.88       11.95      2.33 o 
   9  -2   5       35.76       31.78      2.93 o 
  10  -2   5       17.03       13.19      2.36 o 
 -13  -1   5       33.34       39.77      3.28 o 
 -12  -1   5       31.55       31.64      2.78 o 
 -11  -1   5       14.30       13.45      2.18 o 
 -10  -1   5       68.56       52.35      2.72 o 
  -9  -1   5       92.20       77.68      2.93 o 
  -8  -1   5      351.34      338.46      5.02 o 
  -7  -1   5      288.61      272.56      4.29 o 
  -6  -1   5      133.49      135.01      3.00 o 
  -5  -1   5      392.92      438.92      4.73 o 
  -4  -1   5      201.93      201.55      3.08 o 
  -3  -1   5       19.87       26.75      1.38 o 
  -2  -1   5     1172.62     1230.41      6.62 o 
  -1  -1   5     2032.97     2214.36      5.85 o 
   0  -1   5      209.96      231.39      2.20 o 
   1  -1   5       75.84       80.86      1.79 o 
   2  -1   5       19.23       18.31      1.29 o 
   4  -1   5      212.86      209.19      3.85 o 
   5  -1   5       97.82       89.69      2.92 o 
   6  -1   5       61.10       59.22      2.73 o 
   7  -1   5        7.06        6.12      1.86 o 
   8  -1   5       97.25       87.04      3.63 o 
   9  -1   5      144.33      140.62      4.55 o 
  10  -1   5       22.10       25.66      2.83 o 
  11  -1   5        4.54        5.84      2.22 o 
 -13   0   5        5.22        8.15      2.81 o 
 -12   0   5       29.58       31.35      2.70 o 
 -11   0   5        1.55        3.35      1.89 o 
 -10   0   5      130.31      121.93      3.63 o 
  -9   0   5        0.23       -0.03      1.49 o 
  -8   0   5       28.29       24.62      2.00 o 
  -7   0   5       43.06       56.31      2.21 o 
  -6   0   5        0.54        1.52      1.23 o 
  -5   0   5      902.31      831.10      6.12 o 
  -4   0   5      308.08      275.66      3.39 o 
  -3   0   5        6.29        8.56      1.16 o 
  -2   0   5     1008.30     1178.64      6.72 o 
  -1   0   5      188.53      225.45      5.96 o 
   0   0   5        4.96        4.76      1.21 o 
   1   0   5     1657.23     1673.70      7.94 o 
   2   0   5      246.34      246.46      3.43 o 
   3   0   5       25.59       26.29      1.67 o 
   4   0   5       69.53       66.51      2.26 o 
   5   0   5      662.79      700.87      6.91 o 
   6   0   5        4.85        6.24      1.66 o 
   7   0   5      269.67      283.14      5.19 o 
   8   0   5       55.32       56.90      3.08 o 
   9   0   5       65.79       72.74      3.49 o 
  10   0   5       47.06       48.20      3.20 o 
  11   0   5       49.98       48.43      3.23 o 
 -12   1   5       30.97       34.61      2.93 o 
 -11   1   5       14.35       18.18      2.30 o 
 -10   1   5       69.22       70.85      2.89 o 
  -9   1   5       92.94       83.25      2.79 o 
  -8   1   5      343.20      342.28      4.76 o 
  -7   1   5      286.36      275.35      2.64 o 
  -6   1   5      134.25      125.68      2.61 o 
  -5   1   5      399.63      438.85      4.37 o 
  -4   1   5      198.64      192.77      2.92 o 
  -3   1   5       20.63       25.95      1.40 o 
  -2   1   5     1169.87     1228.11      7.10 o 
  -1   1   5     2065.76     2234.52      9.76 o 
   0   1   5      203.61      219.48      3.25 o 
   1   1   5       78.07       83.11      2.27 o 
   2   1   5       20.63       19.35      1.56 o 
   3   1   5        4.63        4.73      1.42 o 
   4   1   5      198.29      198.10      7.48 o 
   5   1   5       94.59      102.32      2.76 o 
   6   1   5       61.75       73.36      2.65 o 
   7   1   5        8.04        7.91      1.76 o 
   8   1   5       97.00      109.99      3.78 o 
  -8   2   5       30.70       27.08      4.77 o 
  -7   2   5      110.10      106.60      1.85 o 
  -6   2   5        1.34        2.13      0.74 o 
  -5   2   5       41.30       37.62      1.19 o 
  -4   2   5      675.98      736.37      4.95 o 
  -3   2   5       99.04      106.40      1.70 o 
  -1   2   5      126.15      120.05      2.77 o 
   0   2   5       44.34       44.57      1.93 o 
   1   2   5      442.58      470.11      5.26 o 
   2   2   5      420.07      397.56      4.91 o 
   3   2   5      305.10      297.19      4.38 o 
   4   2   5      115.43      111.75      3.00 o 
   5   2   5       12.39       10.64      1.90 o 
  -9   3   5        2.16        1.08      1.43 o 
  -8   3   5      258.63      253.32      4.73 o 
  -7   3   5      135.01      130.12      3.54 o 
  -6   3   5       52.76       49.09      2.39 o 
  -5   3   5       44.31       42.15      2.22 o 
  -4   3   5       36.22       35.63      2.14 o 
  -3   3   5      103.39      107.26      2.91 o 
  -2   3   5      625.73      652.42      6.59 o 
  -1   3   5       24.17       23.27      1.28 o 
   0   3   5      428.95      453.64      5.36 o 
   1   3   5      198.78      221.38      4.08 o 
   2   3   5       56.72       58.29      2.44 o 
   3   3   5      162.79      165.93      3.68 o 
   4   3   5      320.29      317.27      4.93 o 
   5   3   5      153.28      149.47      3.89 o 
  -9   4   5       16.98        9.46      1.88 o 
  -8   4   5       24.67       21.19      2.41 o 
  -7   4   5        4.53        7.91      1.94 o 
  -6   4   5       22.20       23.99      2.42 o 
  -5   4   5       98.38       92.37      3.43 o 
  -4   4   5      217.89      206.29      4.69 o 
  -3   4   5       65.01       60.91      2.82 o 
  -2   4   5       88.23       93.82      1.86 o 
  -1   4   5        2.93        1.61      0.97 o 
   0   4   5       26.91       31.57      1.34 o 
   1   4   5       68.81       66.80      1.66 o 
   2   4   5       64.89       69.53      1.69 o 
  -8   5   5       29.27       26.75      2.50 o 
  -7   5   5       51.37       43.28      2.86 o 
  -6   5   5        4.05        3.16      1.85 o 
  -5   5   5        5.65        6.38      2.25 o 
  -4   5   5       13.23       14.77      2.39 o 
  -3   5   5      139.13      143.91      4.58 o 
  -2   5   5      165.15      186.01      5.03 o 
  -1   5   5       61.50       60.91      2.29 o 
   0   5   5       10.95        9.28      1.42 o 
   1   5   5        3.94        4.15      1.35 o 
   2   5   5       47.00       47.08      4.42 o 
   3   5   5       15.71       15.87      2.59 o 
   4   5   5       20.11       24.91      2.94 o 
   5   5   5       24.49       33.11      3.65 o 
   6   5   5       14.37       23.52      3.73 o 
  -4   6   5       47.71       42.90      3.08 o 
  -3   6   5       29.20       27.00      2.85 o 
  -2   6   5       29.94       32.01      2.78 o 
  -1   6   5       16.30       23.47      2.73 o 
   0   6   5        3.65       13.07      2.35 o 
   1   6   5       39.71       44.19      2.86 o 
   2   6   5       23.67       32.61      3.42 o 
 -10  -4   6       17.61       26.06      2.83 o 
  -9  -4   6       43.61       52.25      3.00 o 
  -8  -4   6       81.55       79.15      3.34 o 
  -7  -4   6       30.81       32.04      2.42 o 
   1  -4   6       80.31       83.69      2.79 o 
   2  -4   6      108.88      106.21      3.20 o 
   3  -4   6       55.12       56.04      2.67 o 
   4  -4   6       22.67       22.98      2.10 o 
   5  -4   6       18.43       18.18      2.03 o 
   6  -4   6       18.78       11.74      2.09 o 
   7  -4   6       96.46       99.94      4.06 o 
   8  -4   6       17.65       17.66      2.25 o 
 -12  -3   6       15.56       18.32      2.54 o 
 -11  -3   6       78.09       81.42      3.64 o 
 -10  -3   6       30.44       35.66      2.87 o 
  -9  -3   6        6.40        8.42      1.93 o 
  -8  -3   6       15.23       12.43      2.02 o 
  -7  -3   6       92.63       92.15      3.10 o 
  -6  -3   6       95.52       94.06      2.91 o 
  -5  -3   6       64.96       62.89      2.38 o 
  -4  -3   6      131.21      129.09      2.95 o 
  -3  -3   6        4.41        5.40      1.08 o 
  -2  -3   6      350.64      330.05      4.03 o 
   2  -3   6      663.00      641.54      6.89 o 
   3  -3   6        5.43        4.44      1.64 o 
   4  -3   6      537.74      512.36      6.90 o 
   5  -3   6       56.30       65.05      3.13 o 
   6  -3   6       18.53       14.77      2.17 o 
   7  -3   6       32.64       33.88      2.76 o 
   8  -3   6       11.61        8.01      1.79 o 
   9  -3   6       32.14       26.88      2.81 o 
 -13  -2   6       19.35       22.67      2.86 o 
 -12  -2   6       29.79       25.07      2.91 o 
 -11  -2   6       23.01       25.87      2.71 o 
 -10  -2   6       61.26       63.71      3.07 o 
  -9  -2   6       22.62       20.87      2.31 o 
  -8  -2   6        5.70        5.56      1.67 o 
  -7  -2   6       74.85       74.55      2.68 o 
  -6  -2   6       64.77       58.96      2.34 o 
  -5  -2   6      153.64      146.90      3.14 o 
  -4  -2   6      381.03      405.89      4.70 o 
  -3  -2   6      124.60      130.43      2.69 o 
  -2  -2   6        7.71        8.48      1.08 o 
  -1  -2   6       93.32       89.60      2.17 o 
   0  -2   6      154.72      147.30      5.91 o 
   3  -2   6      138.81      141.92      3.40 o 
   4  -2   6      216.22      203.84      4.28 o 
   5  -2   6      305.27      295.50      5.30 o 
   6  -2   6       24.11       26.01      2.43 o 
   7  -2   6       76.93       77.33      3.39 o 
   8  -2   6       49.54       43.06      3.05 o 
   9  -2   6        0.15       -1.70      2.05 o 
  10  -2   6       12.92       14.40      2.59 o 
 -13  -1   6       37.53       44.90      3.47 o 
 -12  -1   6       19.06       18.36      2.46 o 
 -11  -1   6       39.49       36.83      2.69 o 
 -10  -1   6       60.71       62.25      2.93 o 
  -9  -1   6      118.46      112.59      3.44 o 
  -8  -1   6      136.24      130.34      3.39 o 
  -7  -1   6      405.44      406.89      5.30 o 
  -6  -1   6       61.01       67.70      2.33 o 
  -5  -1   6      162.72      161.25      3.12 o 
  -4  -1   6      856.39      796.55      6.11 o 
  -3  -1   6      264.38      281.21      3.72 o 
  -2  -1   6      532.62      523.67      3.26 o 
  -1  -1   6       57.22       49.05      3.04 o 
   0  -1   6       44.96       50.16      4.29 o 
   1  -1   6       61.83       68.84      1.90 o 
   2  -1   6      255.66      254.13      3.57 o 
   4  -1   6      379.90      351.16      5.13 o 
   5  -1   6       83.47       82.04      3.04 o 
   6  -1   6       42.33       38.98      2.51 o 
   7  -1   6       27.93       20.01      2.21 o 
   8  -1   6        0.48        0.46      2.17 o 
   9  -1   6       17.88       17.33      2.43 o 
  10  -1   6       79.36       72.42      3.68 o 
 -13   0   6      160.68      179.50      5.39 o 
 -12   0   6        9.45       11.76      2.56 o 
 -11   0   6       63.06       67.62      3.10 o 
 -10   0   6      104.10      107.60      3.50 o 
  -9   0   6        1.23        0.50      1.47 o 
  -8   0   6       52.92       48.60      2.27 o 
  -7   0   6      843.20      755.14      6.77 o 
  -6   0   6        0.38        1.38      1.23 o 
  -5   0   6      109.87       96.68      2.37 o 
  -4   0   6      637.26      578.05      5.29 o 
  -3   0   6        0.79        0.39      1.09 o 
  -2   0   6      625.80      685.24      3.97 o 
  -1   0   6     1936.55     2067.95     18.32 o 
   0   0   6       98.23      124.93      2.73 o 
   1   0   6      602.69      714.46      5.74 o 
   2   0   6        1.15       -0.12      1.25 o 
   3   0   6       36.16       33.82      1.93 o 
   4   0   6      105.48      107.52      2.89 o 
   5   0   6       39.19       36.52      2.20 o 
   6   0   6      110.08      103.45      3.24 o 
   7   0   6      291.04      295.91      5.51 o 
   8   0   6      172.50      177.47      4.79 o 
   9   0   6       13.39       12.17      2.27 o 
  10   0   6        1.40        0.52      2.10 o 
  11   0   6       66.13       82.58      4.23 o 
 -12   1   6       18.90       20.27      2.46 o 
 -11   1   6       38.84       36.12      2.60 o 
 -10   1   6       56.77       53.38      2.64 o 
  -9   1   6      117.02      118.79      3.29 o 
  -8   1   6      132.82      126.46      3.12 o 
  -7   1   6      412.20      403.95      4.84 o 
  -6   1   6       62.28       68.06      2.13 o 
  -5   1   6      162.58      159.88      3.01 o 
  -4   1   6      844.91      807.52      6.32 o 
  -3   1   6      264.23      284.10      3.85 o 
  -2   1   6      547.69      536.87      5.26 o 
  -1   1   6       62.35       51.55      2.11 o 
   0   1   6       46.66       53.92      2.11 o 
   1   1   6       62.65       66.31      2.29 o 
   2   1   6      255.76      234.11      3.77 o 
   3   1   6       11.14       10.36      1.69 o 
   4   1   6      392.27      364.08      5.08 o 
   5   1   6       80.59       78.99      3.53 o 
   6   1   6       40.89       44.59      2.40 o 
   7   1   6       28.08       25.78      2.21 o 
  -8   2   6        6.07        6.00      0.91 o 
  -7   2   6       70.58       70.48      1.64 o 
  -6   2   6       63.74       57.67      2.02 o 
  -5   2   6      154.44      146.81      2.91 o 
  -4   2   6      399.58      438.78      7.63 o 
  -3   2   6      124.36      137.97      1.96 o 
  -1   2   6      100.41       93.42      2.76 o 
   0   2   6      154.44      147.91      3.29 o 
   1   2   6      706.73      740.24      6.92 o 
   2   2   6      528.49      511.61      5.77 o 
   3   2   6      137.80      134.70      3.38 o 
   4   2   6      216.55      191.15      3.98 o 
   5   2   6      309.80      306.86      5.24 o 
  -8   3   6       13.45       13.00      1.94 o 
  -7   3   6       94.32       95.64      3.20 o 
  -6   3   6       97.45       93.61      3.08 o 
  -5   3   6       66.98       64.17      2.63 o 
  -4   3   6      135.80      130.86      3.92 o 
  -3   3   6        4.55        4.08      1.38 o 
  -2   3   6      345.40      329.00      6.39 o 
  -1   3   6      636.25      662.69     21.15 o 
   0   3   6       86.77       89.45      2.95 o 
   1   3   6      124.44      126.98      3.45 o 
   2   3   6      669.58      667.73      7.02 o 
   3   3   6        4.89        4.50      1.83 o 
   4   3   6      534.19      518.98      6.60 o 
   5   3   6       54.47       59.37      3.00 o 
  -9   4   6       43.50       44.45      2.72 o 
  -8   4   6       81.68       85.79      3.45 o 
  -7   4   6       32.98       33.35      2.65 o 
  -6   4   6       89.35       78.91      3.27 o 
  -5   4   6       11.97       11.87      2.14 o 
  -4   4   6       55.49       50.84      2.91 o 
  -3   4   6       51.46       49.22      1.87 o 
  -2   4   6       82.64       82.71      1.89 o 
  -1   4   6      193.75      200.32      2.63 o 
   0   4   6      235.31      251.95      3.54 o 
   1   4   6       77.54       83.77      3.14 o 
   2   4   6      107.84      114.97      3.51 o 
   3   4   6       54.37       58.37      2.84 o 
   4   4   6       22.87       21.11      2.24 o 
  -8   5   6       15.05        9.37      2.09 o 
  -7   5   6       32.37       28.24      2.64 o 
  -6   5   6        8.87       10.52      2.52 o 
  -5   5   6       18.20       17.04      2.61 o 
  -4   5   6      150.08      155.74      4.94 o 
  -3   5   6      152.18      165.61      4.95 o 
  -2   5   6       17.72       19.45      1.93 o 
  -1   5   6       27.11       27.64      3.30 o 
   0   5   6       47.96       50.60      2.17 o 
   1   5   6        2.19        0.80      1.32 o 
   2   5   6       52.69       51.69      2.37 o 
   3   5   6        7.06       10.14      2.25 o 
   4   5   6       58.34       73.74      4.20 o 
   5   5   6       49.03       81.59      4.83 o 
  -3   6   6       88.30      105.24      4.53 o 
  -2   6   6       39.33       39.57      3.15 o 
  -1   6   6       37.92       41.00      3.13 o 
   0   6   6        5.41        9.09      1.82 o 
 -10  -4   7        2.54        4.23      1.96 o 
  -9  -4   7        3.07        2.68      1.94 o 
  -8  -4   7       11.54       12.97      2.00 o 
  -7  -4   7       76.66       74.80      2.99 o 
   1  -4   7       87.10       86.21      2.92 o 
   2  -4   7        1.68        2.51      1.28 o 
   3  -4   7       51.51       49.58      2.55 o 
   4  -4   7       49.88       52.54      2.80 o 
   5  -4   7       31.77       39.36      2.77 o 
   6  -4   7       31.34       27.70      2.54 o 
   7  -4   7       17.31       12.71      2.06 o 
 -11  -3   7        5.16        8.18      2.53 o 
 -10  -3   7      120.92      117.81      4.07 o 
  -9  -3   7       58.02       58.11      3.00 o 
  -8  -3   7       67.64       63.12      2.83 o 
  -7  -3   7       18.09       15.86      1.85 o 
  -6  -3   7       54.85       55.54      2.45 o 
  -5  -3   7       87.85       88.84      2.78 o 
  -4  -3   7      178.18      176.28      3.43 o 
  -3  -3   7      207.00      205.53      3.58 o 
   2  -3   7      352.21      352.62      5.51 o 
   3  -3   7       82.66       75.50      3.08 o 
   4  -3   7      169.71      167.57      4.36 o 
   5  -3   7       73.78       77.02      3.32 o 
   6  -3   7        4.78        5.28      2.06 o 
   7  -3   7       38.90       35.78      2.74 o 
   8  -3   7       25.57       21.46      2.32 o 
 -12  -2   7       23.85       27.75      2.85 o 
 -11  -2   7        7.52        6.63      2.07 o 
 -10  -2   7       15.25       18.57      2.30 o 
  -9  -2   7       82.48       76.91      3.11 o 
  -8  -2   7      104.55      101.49      3.28 o 
  -7  -2   7      650.00      612.92      6.85 o 
  -6  -2   7      122.39      118.87      3.12 o 
  -5  -2   7       50.28       48.02      2.18 o 
  -4  -2   7       59.28       60.59      2.16 o 
  -3  -2   7       89.56       89.36      2.47 o 
  -2  -2   7      108.99      113.36      2.64 o 
  -1  -2   7      842.30      789.00      6.43 o 
   0  -2   7      146.66      140.67      2.79 o 
   4  -2   7      142.10      141.62      3.85 o 
   5  -2   7      127.92      123.07      3.75 o 
   6  -2   7       47.72       46.70      2.98 o 
   7  -2   7       82.54       81.04      3.48 o 
   8  -2   7       25.54       24.85      2.60 o 
   9  -2   7       21.54       12.44      2.34 o 
 -13  -1   7        0.00       -0.81      2.48 o 
 -12  -1   7        6.69        6.37      2.36 o 
 -11  -1   7       10.46       11.59      2.10 o 
 -10  -1   7       69.48       64.02      2.93 o 
  -9  -1   7      214.50      191.04      4.23 o 
  -8  -1   7       57.58       50.17      2.43 o 
  -7  -1   7       20.48       21.65      1.91 o 
  -6  -1   7       64.86       66.36      2.47 o 
  -5  -1   7      283.10      262.09      3.97 o 
  -4  -1   7      725.19      722.57      6.39 o 
  -3  -1   7      471.47      519.65      5.41 o 
  -2  -1   7      321.38      379.32      3.06 o 
  -1  -1   7      122.67      127.95      2.66 o 
   0  -1   7       69.83       79.10      2.11 o 
   1  -1   7      386.89      398.41      4.52 o 
   2  -1   7      804.59      803.40      6.53 o 
   4  -1   7      314.30      291.99      4.98 o 
   5  -1   7      282.26      276.59      5.17 o 
   6  -1   7      163.51      147.30      4.06 o 
   7  -1   7      132.78      128.79      4.12 o 
   8  -1   7      144.74      151.02      4.71 o 
   9  -1   7       30.07       26.07      2.72 o 
  10  -1   7       48.59       48.42      3.44 o 
 -13   0   7       45.71       62.98      3.65 o 
 -12   0   7       42.34       41.70      2.89 o 
 -11   0   7       35.53       30.05      2.57 o 
 -10   0   7       20.22       22.67      2.19 o 
  -9   0   7       26.55       24.96      2.10 o 
  -8   0   7        0.13        0.50      1.52 o 
  -7   0   7     1315.73     1198.13      8.70 o 
  -6   0   7      459.32      420.86      5.08 o 
  -5   0   7        7.32        7.42      1.39 o 
  -4   0   7       11.80       10.01      1.41 o 
  -3   0   7       52.37       66.39      2.22 o 
  -2   0   7      129.47      137.85      3.83 o 
  -1   0   7     2234.94     2529.09     29.67 o 
   0   0   7      364.59      437.93      4.94 o 
   1   0   7      696.01      670.76      6.10 o 
   2   0   7        0.89        0.41      1.41 o 
   3   0   7       25.52       31.08      1.99 o 
   4   0   7      158.10      150.42      3.56 o 
   5   0   7       28.13       22.46      2.04 o 
   6   0   7       11.24        6.05      1.93 o 
   7   0   7      191.86      202.11      4.87 o 
   8   0   7        6.19        5.53      1.95 o 
   9   0   7       14.20       15.95      2.39 o 
  10   0   7        0.05       -1.17      2.29 o 
 -13   1   7        0.01       -0.77      1.90 o 
 -12   1   7        6.64        4.08      2.18 o 
 -11   1   7       10.11       13.53      2.21 o 
 -10   1   7       73.58       72.79      2.95 o 
  -9   1   7      210.83      200.14      4.05 o 
  -8   1   7       56.89       51.47      2.24 o 
  -7   1   7       18.54       23.29      1.72 o 
  -6   1   7       63.45       61.69      2.24 o 
  -5   1   7      282.53      264.35      4.05 o 
  -4   1   7      731.79      704.89      6.37 o 
  -3   1   7      466.10      495.15      5.42 o 
  -2   1   7      305.16      358.86      4.27 o 
  -1   1   7      123.56      127.47      3.06 o 
   0   1   7       68.62       75.86      2.53 o 
   1   1   7      382.57      406.66      5.15 o 
   2   1   7      800.59      797.36      7.13 o 
   3   1   7      118.06      121.99      3.33 o 
   4   1   7      320.46      305.18      4.96 o 
   5   1   7      285.08      281.11      6.53 o 
   6   1   7      164.28      161.95      3.99 o 
   7   1   7      137.20      154.73      4.30 o 
  -9   2   7       83.88       75.77      2.77 o 
  -8   2   7      104.48      109.88      2.15 o 
  -7   2   7      656.12      628.00     16.93 o 
  -6   2   7      124.43      120.86      2.91 o 
  -5   2   7       49.11       46.01      2.01 o 
  -4   2   7       57.84       57.80      2.19 o 
  -3   2   7       86.29       90.92      2.64 o 
  -2   2   7      105.42      101.68      3.10 o 
  -1   2   7      839.46      798.57      7.41 o 
   0   2   7      148.75      148.75      3.51 o 
   1   2   7      251.66      249.25      4.42 o 
   2   2   7      253.75      246.91      4.46 o 
   3   2   7      615.79      587.57      6.74 o 
   4   2   7      145.83      135.56      3.65 o 
   5   2   7      127.81      119.79      3.69 o 
  -8   3   7       65.87       64.88      2.89 o 
  -7   3   7       16.75       16.87      1.94 o 
  -6   3   7       54.40       54.10      2.62 o 
  -4   3   7      179.21      131.58      3.12 o 
  -3   3   7      205.51      205.74      3.98 o 
  -2   3   7      258.61      274.49      3.38 o 
  -1   3   7      360.79      354.02      5.43 o 
   0   3   7       72.14       75.46      2.92 o 
   1   3   7      410.61      427.87      6.10 o 
   2   3   7      365.43      376.85      5.72 o 
   3   3   7       81.19       72.90      3.10 o 
   4   3   7      167.79      167.39      4.22 o 
   5   3   7       70.41       75.92      3.31 o 
   6   3   7        5.09        2.97      2.07 o 
  -9   4   7        2.98        6.21      1.97 o 
  -8   4   7       10.97       11.85      2.19 o 
  -7   4   7       78.98       80.64      3.49 o 
  -6   4   7       39.38       34.34      2.69 o 
  -5   4   7       48.61       48.18      2.89 o 
  -4   4   7       49.19       53.79      2.02 o 
  -3   4   7       28.96       33.27      1.68 o 
  -2   4   7      275.06      301.36      7.21 o 
  -1   4   7      447.54      477.07      4.88 o 
   0   4   7       50.28       51.47      3.32 o 
   1   4   7       82.88       85.62      8.20 o 
   2   4   7        1.06        3.32      2.04 o 
   3   4   7       52.86       54.56      2.87 o 
   4   4   7       49.95       48.44      2.83 o 
   5   4   7       30.32       28.50      2.65 o 
  -7   5   7       11.80       15.61      2.39 o 
  -6   5   7       31.64       32.47      2.83 o 
  -5   5   7       22.56       23.31      2.92 o 
  -4   5   7      159.30      156.78      4.99 o 
  -3   5   7      126.92      132.06      3.15 o 
  -2   5   7       33.90       36.37      2.00 o 
  -1   5   7       21.19       21.57      2.11 o 
   0   5   7       32.68       40.92      2.15 o 
   1   5   7        9.06       10.03      1.60 o 
   2   5   7       33.47       39.52      2.22 o 
   3   5   7       27.45       27.96      2.92 o 
   4   5   7       35.23       47.75      3.99 o 
  -9  -4   8       26.59       23.31      2.31 o 
  -8  -4   8       10.76        8.58      1.87 o 
   1  -4   8       16.85       14.89      1.68 o 
   2  -4   8       22.89       20.17      1.96 o 
   3  -4   8        0.66       -0.36      1.53 o 
   4  -4   8      132.72      132.27      4.18 o 
   5  -4   8      139.78      145.13      4.60 o 
   6  -4   8       14.29       17.81      2.48 o 
 -11  -3   8       20.03       18.02      2.31 o 
 -10  -3   8      150.46      146.19      4.34 o 
  -9  -3   8       78.85       82.14      3.46 o 
  -8  -3   8       61.13       59.27      2.84 o 
  -7  -3   8       23.37       22.76      2.03 o 
  -6  -3   8       17.62       13.26      1.77 o 
  -5  -3   8      105.57      110.92      3.07 o 
  -4  -3   8      322.88      319.39      4.81 o 
  -3  -3   8      152.61      148.37      3.24 o 
   3  -3   8      154.11      143.11      4.08 o 
   4  -3   8        3.49        1.99      1.78 o 
   5  -3   8       29.56       29.76      2.54 o 
   6  -3   8       10.87       11.27      2.30 o 
   7  -3   8       47.60       52.37      3.19 o 
 -12  -2   8       23.67       20.93      2.47 o 
 -11  -2   8       34.33       28.42      2.78 o 
 -10  -2   8       15.78       14.89      2.30 o 
  -9  -2   8       39.21       34.23      2.37 o 
  -8  -2   8      135.87      127.09      3.63 o 
  -7  -2   8      271.24      266.31      4.81 o 
  -6  -2   8      289.83      272.49      4.59 o 
  -5  -2   8        6.89        7.07      1.49 o 
  -4  -2   8       16.62       14.82      1.51 o 
  -3  -2   8       87.11       87.02      2.64 o 
  -2  -2   8      330.57      336.72      4.66 o 
  -1  -2   8      657.65      637.71      6.23 o 
   4  -2   8      105.97      105.03      3.58 o 
   5  -2   8      346.69      343.33      6.26 o 
   6  -2   8       24.42       19.20      2.31 o 
   7  -2   8       43.11       46.02      3.20 o 
   8  -2   8       10.73       12.35      2.37 o 
 -13  -1   8       14.93       12.01      2.66 o 
 -12  -1   8       32.32       27.87      2.53 o 
 -11  -1   8       24.68       24.21      2.53 o 
 -10  -1   8      236.17      228.86      4.88 o 
  -9  -1   8      151.21      139.91      3.86 o 
  -8  -1   8       64.08       58.68      2.69 o 
  -7  -1   8        0.63        1.65      1.61 o 
  -6  -1   8      404.14      372.49      5.17 o 
  -5  -1   8      124.52      113.69      3.00 o 
  -4  -1   8      486.68      486.30      5.69 o 
  -3  -1   8       76.44       79.53      1.70 o 
  -2  -1   8       89.30       89.36      1.76 o 
  -1  -1   8       58.79       68.68      1.62 o 
   0  -1   8       41.86       41.78      1.85 o 
   1  -1   8      404.70      408.86      4.89 o 
   2  -1   8      232.47      217.04      3.79 o 
   3  -1   8      212.22      201.57      3.84 o 
   5  -1   8       56.75       47.35      2.71 o 
   6  -1   8       51.36       42.12      2.81 o 
   7  -1   8      198.73      201.94      5.23 o 
   8  -1   8       83.31       77.23      3.76 o 
   9  -1   8       17.07       12.31      2.68 o 
 -13   0   8       73.03       73.90      3.66 o 
 -12   0   8      268.82      289.49      6.04 o 
 -11   0   8       33.51       28.26      2.56 o 
 -10   0   8       95.84       86.77      3.28 o 
  -9   0   8       16.10       15.94      1.97 o 
  -8   0   8       93.90       79.72      2.75 o 
  -7   0   8      686.95      638.61      6.79 o 
  -6   0   8      365.79      334.48      4.92 o 
  -5   0   8      515.05      504.14      5.82 o 
  -4   0   8        7.79        8.86      1.56 o 
  -3   0   8      227.26      242.42      2.90 o 
  -2   0   8        9.07        6.96      1.07 o 
  -1   0   8      948.82      941.06      8.23 o 
   0   0   8       28.20       37.99      2.03 o 
   1   0   8       29.02       30.98      1.93 o 
   2   0   8        3.17        3.30      1.56 o 
   3   0   8       27.08       27.69      1.97 o 
   4   0   8      260.81      261.77      4.76 o 
   5   0   8      256.28      233.48      4.78 o 
   6   0   8       61.36       49.53      2.82 o 
   7   0   8      117.80      115.72      4.03 o 
   8   0   8        3.09        2.80      2.09 o 
   9   0   8       23.92       25.00      2.82 o 
 -13   1   8       15.18       18.24      2.52 o 
 -12   1   8       32.34       29.97      2.71 o 
 -11   1   8       24.69       21.79      2.08 o 
 -10   1   8      235.48      228.86      4.67 o 
  -9   1   8      147.47      135.63      3.60 o 
  -8   1   8       63.40       59.51      2.57 o 
  -7   1   8        0.59        0.28      1.34 o 
  -6   1   8      396.11      377.97      5.15 o 
  -5   1   8      127.36      124.09      3.17 o 
  -4   1   8      489.22      472.68      5.74 o 
  -3   1   8       79.86       77.22      2.66 o 
  -2   1   8       87.77       86.81      2.70 o 
  -1   1   8       59.50       74.00      2.72 o 
   0   1   8       39.69       42.30      2.41 o 
   1   1   8      405.43      383.00      5.35 o 
   2   1   8      237.59      216.15      4.22 o 
   3   1   8      213.44      217.10      4.41 o 
   4   1   8       67.37       70.31      2.92 o 
   5   1   8       57.43       53.66      1.93 o 
   6   1   8       51.22       51.11      2.67 o 
  -9   2   8       37.35       35.65      2.15 o 
  -8   2   8      136.26      136.52      2.45 o 
  -7   2   8      270.04      276.80      4.68 o 
  -6   2   8      290.56      284.07      4.63 o 
  -5   2   8        6.51        8.48      1.47 o 
  -4   2   8       16.50       14.63      1.67 o 
  -2   2   8      331.34      326.10      5.28 o 
  -1   2   8      659.07      631.34      7.12 o 
   0   2   8      552.21      552.69      6.62 o 
   1   2   8       64.80       67.59      2.92 o 
   2   2   8      228.53      224.87      4.54 o 
   3   2   8      216.39      197.00      4.37 o 
   4   2   8      101.68       92.54      3.32 o 
   5   2   8      351.71      338.25      6.01 o 
  -8   3   8       60.91       61.57      2.95 o 
  -7   3   8       23.64       25.87      2.41 o 
  -6   3   8       16.91       18.24      2.19 o 
  -3   3   8      149.35      146.66      5.58 o 
  -2   3   8      118.18      122.55      3.75 o 
  -1   3   8        2.87        3.45      2.03 o 
   0   3   8      282.58      285.02      5.20 o 
   1   3   8       12.35       13.49      2.14 o 
   2   3   8      321.60      321.39      5.64 o 
   3   3   8      152.94      143.55      4.08 o 
   4   3   8        3.73        2.23      1.93 o 
   5   3   8       28.38       29.37      2.69 o 
   6   3   8       10.83       10.13      2.30 o 
  -9   4   8       26.98       29.77      2.67 o 
  -8   4   8       10.48       12.93      2.06 o 
  -7   4   8      125.56      125.59      4.31 o 
  -6   4   8       88.99       89.37      3.70 o 
  -5   4   8        9.79       10.34      2.17 o 
  -4   4   8        7.90        8.89      2.27 o 
  -3   4   8       31.49       29.10      1.81 o 
  -2   4   8       42.94       39.69      1.95 o 
  -1   4   8       86.65       93.23      3.02 o 
   0   4   8       42.75       45.63      2.08 o 
   1   4   8       16.66       15.64      2.27 o 
   2   4   8       22.97       28.81      2.65 o 
   3   4   8        0.86        2.30      2.07 o 
   4   4   8      134.42      127.12      4.18 o 
   5   4   8      137.56      141.03      4.63 o 
   6   4   8       13.50       23.50      2.86 o 
  -7   5   8       11.56       12.01      2.25 o 
  -6   5   8       55.27       69.92      3.80 o 
  -5   5   8       11.18       11.44      2.62 o 
  -4   5   8       92.23       99.51      5.47 o 
  -3   5   8       97.42      101.86      2.41 o 
  -2   5   8       55.23       59.37      4.02 o 
  -1   5   8        2.16        3.89      1.44 o 
   0   5   8       23.87       25.93      2.02 o 
   1   5   8       12.49       15.46      4.68 o 
   2   5   8       62.45       72.10      2.72 o 
   3   5   8       19.92       28.81      3.65 o 
  -9  -4   9       19.84       21.48      2.29 o 
   1  -4   9       12.23       12.97      1.61 o 
   2  -4   9        2.07       -1.23      1.23 o 
   3  -4   9       18.62       20.03      2.11 o 
   4  -4   9       38.45       41.26      2.76 o 
   5  -4   9      250.45      271.58      6.25 o 
 -11  -3   9        7.84        5.44      2.38 o 
 -10  -3   9       51.96       46.12      3.17 o 
  -9  -3   9       63.90       64.75      3.27 o 
  -8  -3   9       13.52       14.31      2.16 o 
  -7  -3   9      146.60      137.41      3.67 o 
  -6  -3   9      177.14      172.70      4.03 o 
  -5  -3   9        0.49       -0.94      1.26 o 
  -4  -3   9      193.69      194.90      4.05 o 
   3  -3   9      128.54      120.39      3.91 o 
   4  -3   9       36.34       30.71      2.50 o 
   5  -3   9       63.58       65.86      3.30 o 
   6  -3   9       10.30       15.28      2.48 o 
   7  -3   9       69.32       78.02      3.83 o 
 -12  -2   9       31.36       25.20      2.82 o 
 -11  -2   9       30.49       24.37      2.59 o 
 -10  -2   9       72.45       75.93      3.49 o 
  -9  -2   9      138.24      136.94      4.00 o 
  -8  -2   9       61.23       57.72      2.82 o 
  -7  -2   9       77.11       79.01      2.93 o 
  -6  -2   9       92.20       85.18      2.92 o 
  -5  -2   9      157.28      161.83      3.78 o 
  -4  -2   9       57.68       59.75      2.50 o 
  -3  -2   9       79.64       74.93      2.60 o 
  -2  -2   9       96.97       95.27      2.90 o 
  -1  -2   9      844.94      850.73      7.70 o 
   4  -2   9      158.18      150.49      4.29 o 
   5  -2   9      195.90      188.45      4.97 o 
   6  -2   9       45.93       47.17      3.00 o 
   7  -2   9        5.22        6.50      2.16 o 
   8  -2   9       12.29       14.29      2.59 o 
 -12  -1   9       46.91       46.41      3.22 o 
 -11  -1   9        8.98        6.64      2.04 o 
 -10  -1   9       31.93       34.35      2.61 o 
  -9  -1   9       27.14       24.69      2.27 o 
  -8  -1   9      175.81      167.02      3.93 o 
  -7  -1   9      273.48      272.72      4.89 o 
  -6  -1   9      407.94      399.54      5.68 o 
  -5  -1   9       87.50       87.84      2.93 o 
  -4  -1   9      436.49      433.25      5.80 o 
  -3  -1   9      627.22      645.71      4.64 o 
  -2  -1   9       99.72      107.36      2.08 o 
  -1  -1   9      202.06      216.83      2.78 o 
   0  -1   9      319.72      324.50      4.45 o 
   1  -1   9      296.82      302.45      4.57 o 
   2  -1   9      594.01      581.11      6.33 o 
   3  -1   9       76.42       79.68      2.90 o 
   5  -1   9       31.38       29.44      2.45 o 
   6  -1   9       17.07       14.64      2.36 o 
   7  -1   9       78.55       77.03      3.63 o 
   8  -1   9      121.04      123.57      4.57 o 
 -12   0   9        8.43        7.40      2.32 o 
 -11   0   9        4.72        3.06      1.84 o 
 -10   0   9       16.81       18.81      2.02 o 
  -9   0   9       11.56       11.60      1.84 o 
  -8   0   9        5.81        6.68      1.60 o 
  -7   0   9        4.51        4.14      1.69 o 
  -6   0   9      183.23      177.84      3.97 o 
  -5   0   9      489.84      473.39      6.11 o 
  -4   0   9      561.84      559.69      6.54 o 
  -3   0   9      107.36      113.71      2.27 o 
  -2   0   9        3.50        7.63      1.16 o 
  -1   0   9      323.69      320.39      4.84 o 
   0   0   9      283.37      308.73      4.78 o 
   1   0   9        4.10        2.94      1.58 o 
   2   0   9       75.45       76.14      2.78 o 
   3   0   9        2.21        0.99      1.56 o 
   4   0   9      304.02      300.48      5.30 o 
   5   0   9      284.99      262.34      5.20 o 
   6   0   9       95.88       94.02      3.63 o 
   7   0   9       37.52       40.71      2.74 o 
   8   0   9       12.57       14.15      2.24 o 
 -12   1   9       47.48       54.12      2.90 o 
 -11   1   9        9.22        7.90      1.80 o 
 -10   1   9       31.23       30.85      2.30 o 
  -9   1   9       28.36       29.68      2.26 o 
  -8   1   9      174.86      172.71      4.01 o 
  -7   1   9      273.75      270.15      4.81 o 
  -6   1   9      407.80      399.42      5.68 o 
  -5   1   9       88.58       83.96      2.90 o 
  -4   1   9      447.31      415.27      5.79 o 
  -3   1   9      631.68      650.10     17.73 o 
  -2   1   9       98.21      104.58      3.34 o 
  -1   1   9      205.43      216.35      4.36 o 
   0   1   9      320.44      336.27      5.36 o 
   1   1   9      298.39      297.98      5.08 o 
   2   1   9      601.30      573.34      6.89 o 
   3   1   9       76.03       78.09      3.14 o 
   4   1   9      201.57      192.96      4.53 o 
   5   1   9       33.35       32.53      1.76 o 
   6   1   9       17.31       15.74      2.06 o 
  -9   2   9      138.92      137.43      3.82 o 
  -8   2   9       61.02       60.79      2.72 o 
  -7   2   9       77.68       77.94      2.89 o 
  -6   2   9       91.72       82.09      2.92 o 
  -5   2   9      156.70      157.64      3.81 o 
  -4   2   9       56.59       55.64      2.60 o 
  -3   2   9       77.98       67.19      3.10 o 
  -2   2   9       98.88       93.81      3.52 o 
  -1   2   9      846.25      834.45      8.46 o 
   0   2   9      587.70      601.11      7.40 o 
   1   2   9      192.25      188.97      4.42 o 
   2   2   9      266.64      260.37      5.12 o 
   3   2   9        7.58        5.99      2.27 o 
   4   2   9      160.76      150.77      4.22 o 
   5   2   9      193.98      191.52      4.92 o 
   6   2   9       45.45       46.65      2.97 o 
  -8   3   9       12.88       14.96      2.19 o 
  -7   3   9      149.13      151.27      4.23 o 
  -3   3   9      187.88      193.88      4.85 o 
  -2   3   9       43.04       40.51      2.86 o 
  -1   3   9       99.34       93.16      3.56 o 
   0   3   9       50.91       56.99      3.16 o 
   1   3   9      165.50      177.51      4.66 o 
   2   3   9      203.01      209.95      4.93 o 
   3   3   9      126.09      122.66      4.04 o 
   4   3   9       35.22       29.59      2.43 o 
   5   3   9       61.95       60.41      3.43 o 
   6   3   9        9.78       11.59      2.70 o 
  -9   4   9       19.64       18.80      2.50 o 
  -8   4   9        6.38        5.17      1.92 o 
  -7   4   9       55.45       58.18      3.49 o 
  -6   4   9       78.60       85.26      3.92 o 
  -5   4   9      103.50      106.60      4.24 o 
  -4   4   9      114.70      124.16      4.29 o 
  -3   4   9      135.56      131.00      4.38 o 
  -2   4   9       13.90       11.94      1.67 o 
  -1   4   9      150.59      154.64      3.21 o 
   0   4   9       10.74       11.97      2.34 o 
   1   4   9       13.07       14.36      2.30 o 
   2   4   9        1.66        5.77      2.34 o 
   3   4   9       17.95       21.12      2.53 o 
   4   4   9       39.16       43.43      3.27 o 
   5   4   9      251.21      264.55      6.24 o 
  -6   5   9       18.17       18.24      3.13 o 
  -5   5   9        5.14        4.01      1.64 o 
  -4   5   9       46.83       45.95      2.52 o 
  -3   5   9       89.23      106.43      3.15 o 
  -2   5   9       18.58       22.55      1.59 o 
  -1   5   9       39.75       46.51      6.20 o 
   0   5   9       12.40       16.94      6.25 o 
   1   5   9       17.61       30.16      8.12 o 
   2   5   9       43.84       51.66      3.73 o 
   1  -4  10       43.59       44.19      2.51 o 
   2  -4  10       28.35       21.87      1.96 o 
   3  -4  10       36.60       31.77      2.61 o 
   4  -4  10        1.69        4.49      1.72 o 
 -10  -3  10        9.30       10.32      2.31 o 
  -9  -3  10       19.32       20.85      1.96 o 
  -8  -3  10        4.33        9.36      1.80 o 
  -7  -3  10      168.54      160.25      4.23 o 
  -6  -3  10      105.48      110.88      3.47 o 
  -5  -3  10       10.77        8.84      1.61 o 
  -4  -3  10      117.74      113.10      3.41 o 
   3  -3  10       30.69       23.89      2.21 o 
   4  -3  10       19.21       16.28      2.38 o 
   5  -3  10       47.00       38.67      2.96 o 
   6  -3  10       17.40       20.26      2.65 o 
 -11  -2  10       15.13       15.00      2.58 o 
 -10  -2  10      201.59      188.02      4.76 o 
  -9  -2  10      190.77      180.12      4.41 o 
  -8  -2  10       18.44       20.34      2.04 o 
  -7  -2  10       21.05       19.34      1.98 o 
  -6  -2  10       50.94       50.76      2.52 o 
  -5  -2  10      148.13      143.77      3.79 o 
  -4  -2  10      239.89      252.66      4.83 o 
  -3  -2  10       63.76       68.80      2.75 o 
  -2  -2  10       75.20       80.44      2.90 o 
  -1  -2  10      151.32      149.98      3.69 o 
   4  -2  10       14.07       11.51      1.87 o 
   5  -2  10       46.25       41.78      3.06 o 
   6  -2  10       38.36       33.99      2.69 o 
   7  -2  10       20.61       24.31      2.68 o 
 -12  -1  10       78.41       85.45      3.91 o 
 -11  -1  10       33.63       33.23      2.67 o 
 -10  -1  10       32.30       34.77      2.45 o 
  -9  -1  10       38.23       38.48      2.39 o 
  -8  -1  10      176.28      176.97      4.25 o 
  -7  -1  10      166.60      163.13      4.09 o 
  -6  -1  10      450.48      454.17      6.37 o 
  -5  -1  10        3.61        4.89      1.71 o 
  -4  -1  10      609.01      628.79     10.22 o 
  -3  -1  10       96.85      100.28      3.01 o 
  -2  -1  10        0.02       -0.14      1.07 o 
  -1  -1  10      109.93      121.81      3.12 o 
   0  -1  10      255.92      251.59      4.26 o 
   1  -1  10       31.16       29.29      2.04 o 
   2  -1  10      259.18      259.36      4.61 o 
   3  -1  10      104.62      100.34      3.21 o 
   5  -1  10      143.47      129.42      4.31 o 
   6  -1  10       51.21       40.92      3.19 o 
   7  -1  10       44.32       42.55      3.15 o 
 -12   0  10        0.59        3.30      1.56 o 
 -11   0  10        0.00        0.70      1.47 o 
 -10   0  10       44.07       45.77      2.58 o 
  -9   0  10       35.22       33.41      2.33 o 
  -8   0  10        1.18        1.44      1.53 o 
  -7   0  10       21.73       22.19      2.07 o 
  -6   0  10      867.13      801.69      8.41 o 
  -5   0  10       13.35       15.43      2.11 o 
  -4   0  10       65.97       70.15      3.91 o 
  -3   0  10      204.40      212.04      4.31 o 
  -2   0  10        7.13        6.53      1.24 o 
  -1   0  10       24.71       22.96      2.14 o 
   0   0  10       14.05       14.18      1.80 o 
   1   0  10        2.01        1.65      1.70 o 
   2   0  10      105.36      107.01      3.44 o 
   3   0  10       14.93       13.20      2.17 o 
   4   0  10       93.95      100.68      3.55 o 
   5   0  10       42.99       37.78      2.58 o 
   6   0  10       79.56       65.18      3.30 o 
   7   0  10       51.70       50.12      3.14 o 
   8   0  10      116.75      114.39      4.46 o 
 -12   1  10       79.65       87.59      3.64 o 
 -11   1  10       32.18       28.14      2.58 o 
 -10   1  10       33.06       35.31      2.51 o 
  -9   1  10       38.11       41.21      2.56 o 
  -8   1  10      175.08      173.60      4.29 o 
  -7   1  10      173.75      170.24      4.14 o 
  -6   1  10      459.53      442.07      6.32 o 
  -5   1  10        3.35        2.92      1.77 o 
  -4   1  10      606.77      646.82      7.73 o 
  -3   1  10       95.64      100.37      3.81 o 
  -2   1  10        0.04        1.52      1.88 o 
  -1   1  10      111.62      127.82      3.74 o 
   0   1  10      251.79      262.27      5.02 o 
   1   1  10       31.03       29.40      2.41 o 
   2   1  10      259.58      257.85      5.01 o 
   3   1  10      106.19       97.95      3.51 o 
   4   1  10        4.21        1.49      1.98 o 
   5   1  10      140.40      134.36      8.22 o 
 -10   2  10      201.79      214.19      5.06 o 
  -9   2  10      190.71      200.40      4.68 o 
  -8   2  10       17.31       17.97      1.98 o 
  -7   2  10       21.41       25.08      2.18 o 
  -6   2  10       51.38       52.57      2.66 o 
  -5   2  10      146.89      149.52      4.00 o 
  -4   2  10      243.17      261.30      5.51 o 
  -3   2  10       63.73       59.98      3.12 o 
  -2   2  10       77.01       76.29      3.37 o 
  -1   2  10      144.90      155.15      4.23 o 
   0   2  10       29.21       26.44      2.61 o 
   1   2  10      177.49      176.51      4.49 o 
   2   2  10       75.94       73.87      3.39 o 
   3   2  10      100.65       95.92      3.73 o 
   4   2  10       13.20        7.50      2.22 o 
   5   2  10       47.43       47.76      3.03 o 
   6   2  10       37.31       31.43      2.80 o 
  -8   3  10        3.93        7.13      2.13 o 
  -4   3  10      122.05      119.89      4.17 o 
  -3   3  10       70.74       71.10      3.39 o 
  -2   3  10       44.84       45.03      3.07 o 
  -1   3  10      186.83      183.20      4.75 o 
   0   3  10       42.23       41.76      3.11 o 
   1   3  10       42.22       43.62      2.98 o 
   2   3  10       44.25       43.66      2.93 o 
   3   3  10       30.40       32.28      2.86 o 
   4   3  10       18.31       13.31      2.54 o 
   5   3  10       46.97       42.46      3.12 o 
   6   3  10       16.95       24.23      2.96 o 
  -8   4  10       12.82       14.99      2.65 o 
  -7   4  10       39.67       43.51      3.25 o 
  -6   4  10       36.30       43.49      3.33 o 
  -5   4  10        8.39       11.24      2.51 o 
  -4   4  10       63.32       61.16      3.72 o 
  -3   4  10       46.01       45.85      3.24 o 
  -2   4  10        2.56        1.28      1.47 o 
  -1   4  10       65.84       70.76      2.55 o 
   0   4  10       99.62      110.19      4.15 o 
   1   4  10       43.52       44.28      3.16 o 
   2   4  10       28.98       36.20      3.23 o 
   3   4  10       37.40       35.78      3.10 o 
   4   4  10        1.57       -0.88      2.00 o 
  -3   5  10       25.34       38.38      6.85 o 
  -2   5  10        4.03       10.39      2.02 o 
  -1   5  10       20.98       24.83      1.84 o 
   2  -4  11       65.18       62.42      3.11 o 
  -9  -3  11        3.99        6.87      1.73 o 
  -8  -3  11        1.50       -0.03      1.36 o 
  -7  -3  11        6.88        7.97      1.60 o 
  -6  -3  11       86.96       81.63      3.13 o 
  -5  -3  11       24.93       27.94      2.22 o 
   3  -3  11       30.53       26.81      2.49 o 
   4  -3  11        7.94        8.74      1.92 o 
 -10  -2  11       12.63       16.08      2.18 o 
  -9  -2  11       69.83       79.00      3.39 o 
  -8  -2  11       29.22       36.83      2.39 o 
  -7  -2  11       14.81       14.44      1.88 o 
  -6  -2  11       40.66       36.81      2.44 o 
  -5  -2  11       24.26       23.79      2.14 o 
  -4  -2  11      231.86      241.03      4.99 o 
  -3  -2  11      378.19      361.89      6.03 o 
  -2  -2  11      306.56      309.77      5.56 o 
   4  -2  11        4.98        2.01      1.79 o 
   5  -2  11        3.68       -0.36      2.05 o 
   6  -2  11        8.54        5.08      2.15 o 
 -11  -1  11       22.13       22.72      2.20 o 
 -10  -1  11        4.05        4.53      1.81 o 
  -9  -1  11       28.68       23.57      2.15 o 
  -8  -1  11       17.32       15.79      1.97 o 
  -7  -1  11       33.86       32.75      2.46 o 
  -6  -1  11      169.30      174.39      4.41 o 
  -5  -1  11      172.82      174.47      4.44 o 
  -4  -1  11      129.62      134.71      3.89 o 
  -3  -1  11       39.09       40.70      2.52 o 
  -2  -1  11        7.81        6.78      1.21 o 
  -1  -1  11      172.89      163.62      3.74 o 
   0  -1  11      256.63      240.51      4.43 o 
   1  -1  11        7.92        7.57      1.72 o 
   2  -1  11       64.75       62.61      2.72 o 
   3  -1  11       11.61       14.45      2.08 o 
   5  -1  11      145.39      128.86      4.46 o 
   6  -1  11       49.57       45.99      3.16 o 
 -11   0  11        1.30       -0.59      1.70 o 
 -10   0  11        9.74        6.90      1.80 o 
  -9   0  11      204.31      193.93      4.75 o 
  -8   0  11        4.74        5.72      1.73 o 
  -7   0  11        8.31        9.64      1.97 o 
  -6   0  11      545.76      545.21      7.30 o 
  -5   0  11       31.24       32.00      1.77 o 
  -4   0  11       62.94       66.27      2.15 o 
  -3   0  11       94.81       97.45      3.31 o 
  -2   0  11       28.72       26.21      2.29 o 
  -1   0  11      139.57      128.70      3.61 o 
   0   0  11        0.20        0.63      1.65 o 
   1   0  11       75.39       75.97      3.09 o 
   2   0  11      599.63      577.54      7.38 o 
   3   0  11       78.81       63.58      3.06 o 
   4   0  11        0.68        1.90      2.10 o 
   5   0  11        0.09        0.69      1.85 o 
   6   0  11       71.09       62.93      3.39 o 
 -11   1  11       21.43       19.70      2.35 o 
 -10   1  11        3.80        2.97      1.87 o 
  -9   1  11       27.31       27.26      2.38 o 
  -8   1  11       16.59       19.11      2.15 o 
  -7   1  11       34.70       32.55      2.38 o 
  -6   1  11      175.90      167.37      4.28 o 
  -5   1  11      174.11      178.96      9.88 o 
  -4   1  11      128.78      135.10      3.46 o 
  -3   1  11       37.58       37.66      2.84 o 
  -2   1  11        8.19        6.69      2.08 o 
  -1   1  11      169.37      168.45      4.49 o 
   0   1  11      256.76      252.33      5.20 o 
   1   1  11        7.93       10.06      2.20 o 
   2   1  11       64.64       64.79      3.16 o 
   3   1  11       10.90       11.83      2.15 o 
   4   1  11       73.39       76.29      3.42 o 
   5   1  11      146.02      139.73      5.18 o 
 -10   2  11       12.63       16.82      2.05 o 
  -9   2  11       70.90       79.24      3.43 o 
  -8   2  11       30.78       35.66      2.55 o 
  -7   2  11       15.26       13.91      1.86 o 
  -6   2  11       42.66       37.19      2.46 o 
  -5   2  11       23.22       22.13      1.80 o 
  -4   2  11      232.10      242.10      5.64 o 
  -3   2  11      377.20      375.93      6.70 o 
  -2   2  11      304.12      317.53      6.09 o 
  -1   2  11       45.03       49.51      3.20 o 
   0   2  11       23.91       21.48      2.44 o 
   1   2  11       21.96       16.95      2.56 o 
   2   2  11      134.79      125.21      4.06 o 
   3   2  11       48.98       41.10      2.92 o 
   4   2  11        4.84        4.62      2.17 o 
   5   2  11        3.67        3.95      2.44 o 
  -5   3  11       23.95       26.60      2.94 o 
  -4   3  11        2.62        0.39      2.32 o 
  -3   3  11       23.88       25.46      2.65 o 
  -2   3  11       23.16       21.03      2.65 o 
  -1   3  11      185.84      182.39      4.94 o 
   0   3  11      258.73      268.01      5.90 o 
   1   3  11       23.95       21.30      2.42 o 
   2   3  11       17.08       18.11      2.40 o 
   3   3  11       30.55       30.72      2.89 o 
   4   3  11        8.18        8.22      2.41 o 
  -7   4  11        0.87        0.83      2.38 o 
  -6   4  11        6.63        7.44      3.72 o 
  -5   4  11       34.12       33.63      3.49 o 
  -4   4  11       28.74       21.82      3.13 o 
  -3   4  11       73.47       70.50      3.68 o 
  -2   4  11       35.06       45.41      3.19 o 
  -1   4  11       16.46       21.18      1.90 o 
   0   4  11       28.45       25.02      2.87 o 
   1   4  11        7.26       10.74      2.46 o 
   2   4  11       65.97       74.22      3.76 o 
  -8  -3  12       20.18       13.73      1.83 o 
  -7  -3  12       24.11       27.23      2.12 o 
  -6  -3  12       98.05       95.82      3.54 o 
  -5  -3  12       34.44       40.82      2.62 o 
   3  -3  12       13.08        8.84      1.95 o 
 -10  -2  12        4.72       -1.51      1.51 o 
  -9  -2  12       17.78       18.47      2.07 o 
  -8  -2  12       18.00       17.01      2.18 o 
  -7  -2  12        3.35        2.29      1.65 o 
  -6  -2  12       34.30       35.63      2.55 o 
  -5  -2  12       73.69       84.48      3.44 o 
  -4  -2  12      201.66      189.74      4.68 o 
  -3  -2  12      178.91      184.39      4.66 o 
  -2  -2  12       43.98       42.08      2.51 o 
   4  -2  12       22.54       16.37      2.27 o 
 -10  -1  12        5.25        1.86      1.54 o 
  -9  -1  12       52.46       52.61      2.86 o 
  -8  -1  12        7.47        7.84      1.87 o 
  -7  -1  12       50.01       49.54      2.76 o 
  -6  -1  12       25.62       26.97      2.43 o 
  -5  -1  12      101.01      105.68      3.71 o 
  -4  -1  12       67.02       62.06      3.10 o 
  -3  -1  12        1.93        1.78      1.79 o 
   0  -1  12       13.73       13.08      1.88 o 
   1  -1  12       47.92       40.18      2.39 o 
   2  -1  12       33.85       31.12      2.26 o 
   3  -1  12       11.01       11.16      1.98 o 
   5  -1  12       47.74       41.62      3.13 o 
 -11   0  12        2.05        0.43      1.80 o 
 -10   0  12       57.80       59.41      3.20 o 
  -9   0  12       33.15       30.30      2.58 o 
  -8   0  12       11.35       10.27      2.02 o 
  -7   0  12       27.56       30.66      2.53 o 
  -6   0  12       19.22       21.16      1.79 o 
  -5   0  12       16.00       16.31      1.52 o 
  -4   0  12       79.02       82.01      2.38 o 
  -3   0  12       95.16       96.07      2.54 o 
  -2   0  12       29.79       30.12      2.65 o 
  -1   0  12        0.74       -1.53      1.97 o 
   0   0  12        7.28        5.29      1.91 o 
   1   0  12        5.45        6.06      2.24 o 
   2   0  12       87.57       85.90      3.40 o 
   3   0  12      194.84      182.92      4.70 o 
   4   0  12        9.30        8.41      2.34 o 
   5   0  12        0.10       -1.76      1.84 o 
 -10   1  12        5.26        4.58      1.79 o 
  -9   1  12       53.30       58.17      3.05 o 
  -8   1  12        8.58       14.73      2.14 o 
  -7   1  12       48.93       53.11      2.90 o 
  -6   1  12       24.99       22.23      2.32 o 
  -5   1  12       99.36       98.44      4.28 o 
  -4   1  12       65.51       62.55      2.32 o 
  -3   1  12        2.84        4.96      2.38 o 
  -2   1  12       21.85       19.25      2.51 o 
  -1   1  12       62.41       59.37      3.21 o 
   0   1  12       14.59       12.93      2.17 o 
   1   1  12       47.25       44.86      3.00 o 
   2   1  12       35.13       34.42      2.74 o 
   3   1  12       11.62       12.72      2.18 o 
   4   1  12        6.20        7.23      2.40 o 
   5   1  12       46.17       55.75      3.45 o 
 -10   2  12        4.66       10.45      1.97 o 
  -9   2  12       17.51       16.43      2.00 o 
  -8   2  12       17.49       16.04      2.11 o 
  -7   2  12        3.04        3.04      1.74 o 
  -6   2  12       35.18       31.72      2.43 o 
  -5   2  12       76.13       85.16      4.21 o 
  -4   2  12      205.15      207.58      5.42 o 
  -3   2  12      176.69      188.80      5.20 o 
  -2   2  12       43.25       46.85      3.34 o 
  -1   2  12        1.94       -1.68      2.19 o 
   0   2  12      119.86      120.23      4.17 o 
   1   2  12       26.53       29.82      2.80 o 
   2   2  12       48.83       52.05      3.36 o 
   3   2  12       29.87       28.88      2.98 o 
   4   2  12       23.31       19.75      2.64 o 
  -6   3  12       98.08       96.11      4.50 o 
  -5   3  12       35.29       30.09      3.24 o 
  -4   3  12       19.97       20.71      2.93 o 
  -3   3  12       89.34       89.67      3.98 o 
  -2   3  12       16.23       19.48      2.70 o 
  -1   3  12       71.96       81.17      3.94 o 
   0   3  12       51.39       46.37      3.22 o 
   1   3  12       30.35       29.26      2.91 o 
   2   3  12       11.21       14.39      2.59 o 
   3   3  12       11.85        8.29      2.62 o 
  -4   4  12        4.93        5.12      2.73 o 
  -3   4  12       35.94       39.01      3.28 o 
  -2   4  12       35.64       42.22      3.44 o 
  -1   4  12        1.75        3.23      2.15 o 
  -6  -3  13        0.88        3.49      1.61 o 
  -8  -2  13        2.11        3.05      1.67 o 
  -7  -2  13        3.79        4.33      1.70 o 
  -6  -2  13       32.65       41.17      2.78 o 
  -5  -2  13      104.89      108.51      3.87 o 
  -4  -2  13       23.48       21.28      2.16 o 
  -3  -2  13        5.28        5.08      1.55 o 
  -9  -1  13       20.37       20.49      2.30 o 
  -8  -1  13       89.81      100.57      3.80 o 
  -7  -1  13       20.60       21.60      2.25 o 
  -6  -1  13        0.53        1.64      1.69 o 
  -5  -1  13       23.71       23.29      2.39 o 
  -4  -1  13       24.78       22.60      2.23 o 
  -3  -1  13       57.02       60.91      3.30 o 
   3  -1  13       56.76       63.47      3.21 o 
 -10   0  13        1.74        3.24      1.83 o 
  -9   0  13       14.12       15.97      2.41 o 
  -8   0  13        6.75        8.78      2.15 o 
  -7   0  13        1.77        0.22      1.32 o 
  -6   0  13       28.02       29.77      1.80 o 
  -5   0  13        1.32        0.48      1.22 o 
  -4   0  13       11.64       11.08      1.46 o 
  -3   0  13       55.85       49.13      2.86 o 
  -2   0  13        8.39        4.04      1.99 o 
  -1   0  13        3.20        1.84      1.94 o 
   0   0  13      271.20      262.30      5.40 o 
   1   0  13      108.55       95.43      3.62 o 
   2   0  13       12.96       11.04      2.03 o 
   3   0  13       73.75       73.85      3.43 o 
   4   0  13        0.95        4.84      2.24 o 
  -9   1  13       20.77       19.31      2.34 o 
  -8   1  13       92.47       94.64      3.70 o 
  -7   1  13       21.04       22.17      1.77 o 
  -6   1  13        0.47       -0.79      1.42 o 
  -5   1  13       24.00       23.98      1.95 o 
  -4   1  13       25.30       29.65      2.93 o 
  -3   1  13       56.03       61.48      3.38 o 
  -2   1  13       75.86       79.32      3.73 o 
  -1   1  13       20.27       19.40      2.48 o 
   0   1  13       11.58        8.79      2.35 o 
   1   1  13        0.91        3.40      2.25 o 
   2   1  13       98.52       97.87      3.97 o 
   3   1  13       56.14       48.66      2.90 o 
   4   1  13        6.34        3.55      2.50 o 
  -8   2  13        2.01       -1.22      1.68 o 
  -7   2  13        3.88        2.59      1.80 o 
  -6   2  13       32.81       36.69      2.17 o 
  -5   2  13      105.36      110.03      4.42 o 
  -4   2  13       22.67       22.34      3.15 o 
  -3   2  13        5.49        8.10      2.52 o 
  -2   2  13       35.86       42.30      3.41 o 
  -1   2  13       18.27       16.41      2.69 o 
   0   2  13       64.26       65.87      3.60 o 
   1   2  13       28.76       32.20      2.84 o 
   2   2  13        8.61        6.14      2.18 o 
   3   2  13        0.26       -2.19      2.19 o 
  -6   3  13        0.95       -2.30      2.40 o 
  -5   3  13        9.92        4.98      2.67 o 
  -4   3  13       19.70       24.03      3.12 o 
  -3   3  13      111.94      108.44      4.32 o 
  -2   3  13       51.39       50.39      3.63 o 
  -1   3  13        6.67        8.25      2.47 o 
   0   3  13       34.32       28.58      2.97 o 
  -6  -2  14       26.57       33.40      2.50 o 
  -5  -2  14       35.51       29.44      2.42 o 
  -4  -2  14       21.85       20.18      2.16 o 
  -8  -1  14       15.19       20.51      2.33 o 
  -7  -1  14        1.85        4.19      1.73 o 
  -6  -1  14       18.48       19.70      2.26 o 
  -5  -1  14       53.09       60.21      3.26 o 
  -4  -1  14        9.62        8.26      2.07 o 
  -8   0  14       17.21       24.51      2.35 o 
  -7   0  14        0.22       -0.63      1.57 o 
  -6   0  14       15.40       12.43      1.70 o 
  -5   0  14       55.53       59.97      2.34 o 
  -4   0  14       54.37       76.73      3.76 o 
  -3   0  14       11.74       18.25      2.54 o 
  -2   0  14        3.54        5.31      1.76 o 
  -1   0  14       14.62       12.77      2.07 o 
   0   0  14        8.96       16.10      2.22 o 
   1   0  14        1.88       -0.15      1.86 o 
   2   0  14       29.99       24.05      2.50 o 
  -8   1  14       14.29       17.53      3.84 o 
  -7   1  14        1.73        0.77      2.00 o 
  -6   1  14       18.76       23.40      2.00 o 
  -5   1  14       53.95       76.49      4.01 o 
  -4   1  14        9.55       15.34      2.84 o 
  -3   1  14      108.31      116.78      4.40 o 
  -2   1  14       23.36       25.94      2.69 o 
  -1   1  14        0.10       -2.26      2.26 o 
   0   1  14       11.66       21.07      2.89 o 
   1   1  14       24.94       27.24      2.71 o 
   2   1  14       18.04       11.79      2.35 o 
  -6   2  14       25.18       24.34      3.38 o 
  -5   2  14       37.16       37.36      3.60 o 
  -4   2  14       21.52       24.63      3.26 o 
  -3   2  14        7.88       10.26      2.60 o 
  -2   2  14       21.88       35.69      3.35 o 
  -1   2  14        5.12        3.66      2.22 o 
   0   2  14       34.07       40.53      3.29 o 
  -5  -1  15       59.19       59.30      3.41 o 
  -6   0  15       32.04       28.48      2.67 o 
  -5   0  15        3.70        3.57      2.06 o 
  -4   0  15        1.71        4.95      2.30 o 
  -3   0  15       23.11       23.51      2.70 o 
  -2   0  15       19.17       18.35      2.28 o 
  -1   0  15       10.90       11.69      2.35 o 
  -5   1  15       59.73       77.74      4.00 o 
  -4   1  15       23.55       34.55      3.11 o 
  -3   1  15       21.19       26.79      3.07 o 
  -2   1  15        5.65        1.44      2.20 o 
                                                 
